# Supplementary material for: Characterization of a Vibriophage Infecting Pathogenic Vibrio harveyi
Source: Int J Mol Sci. 2023 Nov 11;24(22):16202. doi: 10.3390/ijms242216202 (PMC10671443; doi:10.3390/ijms242216202)
Supplement: Supplementary file 1 [file ijms-24-16202-s001.zip]

Archive with 3 entries (3 files):
- Lyy-phage vB_VhaS_R21Y-Supplementary Materials-20231002.pdf
- Table S1 The detected ORFs of vB_VhaS_R21Y, including the length and the putative product.xlsx
- Table S2 The Edge-score of vB_VhaS_R21Y by vConTACT2 Compared with Related Phages in the ProkaryoticViralRefSeq207 Database and NCBI Nucleotide Database.xlsx
