# Supplementary material for: Characterization of a Vibriophage Infecting Pathogenic Vibrio harveyi
Source: Int J Mol Sci. 2023 Nov 11;24(22):16202. doi: 10.3390/ijms242216202 (PMC10671443; doi:10.3390/ijms242216202)
Supplement: Supplementary file 1 [file ijms-24-16202-s001.zip › Table S1 The detected ORFs of vB_VhaS_R21Y, including the length and the putative product.xlsx]

## Sheet: vB_VhaS_R21Y
Gene	aa length	Start	End	Strand	nn	aa	Blastp					CD_search				RAST	Final annocation
							Homologs in NR	Per.Ident (%)	Query coverage	E-value	NCBI_Genebank ID	E-value	Accession	Short name	Definition	Function
ORF_1	146	250	690	+	ATGTATATTATGCCCGCAAAGAGAATACACACCCTGATCGCGCAGACTGTAGCAAGTGACGTAGAAACCGATTTGTCATTAATTGCAAAGAACCACGAAGCGCGCCGCAACTTCCTGCTAGAACGTGTCGATCGTTGTGTAGACCTTCAGACACTACAAGACGCAACTTGTCTTATTCTTAGCGAGCTAGATATTAATCTAAGCCCTGAAGCATTGAACCGCATCACCAAGTTATTCCCGGCGCTACGCATTAACCTTAGCGAATACGGCGTAGCAGATACCGAAACAGCCGAACTATTGCTAGACGCGATCTATTCTTTCTTCGTTGGTTGTCACTCGCCCGACTTTGGCGAAGTACCCGAAGGCGACCGCATTCTAAAAGAGTACCTACACGATCGC…	MYIMPAKRIHTLIAQTVASDVETDLSLIAKNHEARRNFLLERVDRCVDLQTLQDATCLILSELDINLSPEALNRITKLFPALRINLSEYGVADTETAELLLDAIYSFFVGCHSPDFGEVPEGDRILKEYLHDRAKAAGYEVILCQE	hypothetical protein [Vibrio phage D4]	97.95	1	2e-100	UHD87262.1						hypothetical protein
ORF_2	60	678	860	+	ATGTCAGGAGTAAAACGCGCCGCGCCAGAAGTACAACGCAAAGCTCTAGACTTAGTTAACCACTTCTTACAAAACGGGATCGCTTTTGTCCCGGTTGCTATCTGCGACGACGAAGAAGAATTAATAGAGCGCTTACGCAATAATCTAACCAAACTAGAACAGAAAGCGAGTGAAGCAGGATGA	MSGVKRAAPEVQRKALDLVNHFLQNGIAFVPVAICDDEEELIERLRNNLTKLEQKASEAG	hypothetical protein vBVcaS_HC095 [Vibrio phage vB_VcaS_HC]	96.6	0.983333	1.6e-22	QCG76735.1						hypothetical protein
ORF_3	237	857	1570	+	ATGATCGGAGCGCCACCACCAAGACCGGGATCTAATCGCGCCCTGTCAGAACAACCGAAGCCAAAGCGCAACAAACCGCTAGTAGTCAAAGGCAAGGTAAAAGCCAAAGCAAAAGAAAACGTCGAGCGTCTAGATCGTATCGTTGCCAATGCTACCCGTGAACGTGAATTGCCATTAATTGCACAATTCGCCTTCTTTGGTCAGTGGCAGATATTAAGCGCCAAGCCAACAAGCAAAGGTTATAACTGCGCGTGCGTTTGTGGAGCAACGGCAACATTAACACCGCTTCAGCTAGGCGAACGCCCGCTATGTACGCACCGCAACGGCGATCAGAACTTTAGACAGAACAGGGACGCTGCGAAAGAGTTCAAAGCAATCGTGCAAGCCGGGTTAATGCCT…	MIGAPPPRPGSNRALSEQPKPKRNKPLVVKGKVKAKAKENVERLDRIVANATRERELPLIAQFAFFGQWQILSAKPTSKGYNCACVCGATATLTPLQLGERPLCTHRNGDQNFRQNRDAAKEFKAIVQAGLMPSRFINFNAWLERRSKVPRGYTLITIAPGFMWEEHNLIEVASRQRPAALRLQSLYITKDKTALMLIKELGLKTHNVIYYLKEHGEQKTVDYLLRKGKRNHEQQQL	hypothetical protein [Vibrio phage D4]	97.47	1	2e-171	UHD87265.1						hypothetical protein
ORF_4	270	1551	2363	+	ATGAACAACAGCAACTTTAAAGACTCGAAACCGTTCGAGCATATCCCGCCGAAAGACTATAGTAGTTTAGAAGCATTGGCACGCCGCACAAAAACAAAAGGGTCAGTCGTTAGCCGCAAGCATACGCACCAAGGCGAGAAAACGATCGAGACGTTACGCCGACAGGTAGCGCGCTATGCTGAACGCCGGGGCAATGTAGCAGAGAAAACCGCCTTCGAGATTGGCGACGTTGTAGGCTCGCTTATTATCCGAGACATTACGCCAAGTAATTATCTGATCTGCGAATGCACATGCGGGCAGACCGTGAAGAAGACTAACGCAACGATCAAAGTTATCGACGTTTGTAAGCACGCGGTTAATGGGCGCTATGGGGAAGAATACCGCAGCAAGAACCACCGC…	MNNSNFKDSKPFEHIPPKDYSSLEALARRTKTKGSVVSRKHTHQGEKTIETLRRQVARYAERRGNVAEKTAFEIGDVVGSLIIRDITPSNYLICECTCGQTVKKTNATIKVIDVCKHAVNGRYGEEYRSKNHRRPLFTAWKKMCEQNAEMNQSIYPPWQSFRRFAHDNLWLAQPKRSFVRVVPLEVEPQDKPECFAWLTVGQVRTITAVGLPVAYIDDKPVSLMRLAVDFKVSLGYITKHINNGITPKGIYDWLHTVNNNEETDHYKQKG	coil containing protein [Vibrio phage vB_VcaS_HC]	97.4	1	5.1e-153	QCG76733.1						coil containing protein
ORF_5	102	2369	2677	+	ATGATTAATTACTTTAGGGCTATTATGCGCGCTATCCGTGCAGAGCGTAAAAGCCAAGAACCATTAGCACAAACGCGACGCGACAAAGAAGCGGAAGCCTTCGCAGACGAACAGCTAGTGATCGCAACGCGCTGCGCTATGATGAAGCGATTAAAAGAAGGTCGCGAGCAAGGGCGCTTCGGTTGGTGGGATAATAACGTTTGCACCCTGAACGACCTTTACCAATTACGACACAAGGCGCTGAAGGATAAAGACCATATAAGCGTGCTTAACTTTACAGCTATGATCGCCGCGCGTGAAAGCGAATAG	MINYFRAIMRAIRAERKSQEPLAQTRRDKEAEAFADEQLVIATRCAMMKRLKEGREQGRFGWWDNNVCTLNDLYQLRHKALKDKDHISVLNFTAMIAARESE	hypothetical protein vBVcaS_HC092 [Vibrio phage vB_VcaS_HC]	99	1	5.7e-49	QCG76732.1					Phage protein	hypothetical protein
ORF_6	168	2806	3312	+	ATGAACAAACAAAGCGCAACACTGACAATGAAGAACCTATCGAGCCGAATCAAACTAGCCCTAGACGCAAACGAGATCGACCCGTTCGCAGTGGCGGAAACTTCCGCATATTACGTTGACGCACTAATCAACAACCTGAACGAGAACGAAGCCGAAATCATTCTGAAGACCGACAAGCGCTTGCAAAAGATGATCGATCAAATGACTTCGCATTGTGTTAACGCCGCGCTATGTTTAGGCGCTTCAGTCGAACAGGTGGTAGAATCATTGAACCCCGGCAAGCTAGCAGACTTGCGCGCGTCTACCCCGTATGAAATTAGTCAGTATATGGACAGCGTAACGGAACAGGCAGACAGCGCGACCCGTTGGCTATCCCTACTGAATAAAGTCAGCACACTA…	MNKQSATLTMKNLSSRIKLALDANEIDPFAVAETSAYYVDALINNLNENEAEIILKTDKRLQKMIDQMTSHCVNAALCLGASVEQVVESLNPGKLADLRASTPYEISQYMDSVTEQADSATRWLSLLNKVSTLARANCLHRRNTLEVVASRISVMHDLGYESAVGDNA	hypothetical protein vBVcaS_HC091 [Vibrio phage vB_VcaS_HC]	87.5	1	1.2e-72	QCG76731.1						hypothetical protein
ORF_7	260	3376	4158	+	ATGAACGTACAATGCAAAAGCATTCGCCAACTACTAGACGCACAACGCGCCTTCAGTGTTCGCGCCTTCGGTTATCATTCCATTACTACAGGGGTGCACGCACACTTATTGGAAGAAATCAAAGAGGTTCGCCACGACCCGGAAGATCTCACAGAGTGGGCGGATTGTTTGATCCTAGCTTTAGACGGCGCGCACCGCACCGACGCACCGCTAGATTATATCGCTATCCGTATCAACGAGATCCTAAAGCAGCCGGGCGCTACCCTGTCGCATATCAATACACTAGATAAATTCGAATCCGTAGTAACCGGGGCGAGCGAAGAAGACCTAGCCAATGCAAACACATGGTGTTACTACGCCGTCGCTATCATTCGCATTATGGAGAAGCAAACGACCTTC…	MNVQCKSIRQLLDAQRAFSVRAFGYHSITTGVHAHLLEEIKEVRHDPEDLTEWADCLILALDGAHRTDAPLDYIAIRINEILKQPGATLSHINTLDKFESVVTGASEEDLANANTWCYYAVAIIRIMEKQTTFFSPELYAAVELKQAANAARDWGDHSEQDPSKPINHKRTPEEELRKQQEERLMRLPSHDWNHGDGEGDTCVKCGDKDYNADPYCHEYKLPESERTPVDPEALKALESKQEDNAKPQTETMAQYHDPNI	DUF550 domain-containing protein [Vibrio phage vB_VcaS_HC]	96.9	1	3.5e-143	QCG76730.1	6.22457e-07	cl04522	DUF550 superfamily	Protein of unknown function (DUF550); This family is found in a range of Proteobacteria and a few P-22 dsDNA virus particles. The function is currently not known.		DUF550 domain-containing protein
ORF_8	52	4142	4300	+	ATGATCCCAATATTTAAGACCCGCGCGGAAGTTATCGCGTTTTATAGCCACTACCCGGAAGGGCGCAGCAAGTTAATTAACCCTAAAACTAACAAGTCGGCAGAGGTTAACAACCGCAAGGAAGCTATCAAAGCAATGGCACGGCTTAAACTAAAATAG	MIPIFKTRAEVIAFYSHYPEGRSKLINPKTNKSAEVNNRKEAIKAMARLKLK	hypothetical protein [Vibrio phage D4]	100	1	2e-28	UHD87270.1						hypothetical protein
ORF_9	64	4408	4602	+	ATGTTGAATCAGAAATGGCGCGAACTAATCAAGAAGAACACAGGCGAAGACGTTAAAGCGTTCACCGTGGGCGAGAATCAACTTTTAGTTAAAGTTTCTGATATGTTCCAAGGCTTAAACGTAATGGGCTTTTTCACTGAATACGGCAAAGCAATCGAAGTTCGCGAAGAAGGCTTGCTAATCACTCTAGACTGA	MLNQKWRELIKKNTGEDVKAFTVGENQLLVKVSDMFQGLNVMGFFTEYGKAIEVREEGLLITLD	hypothetical protein vBVcaS_HC089 [Vibrio phage vB_VcaS_HC]	98.4	1	1.5e-26	QCG76729.1						hypothetical protein
ORF_10	109	4617	4946	+	ATGAAATCACTCTTAATAGTACAGGGCGACGCCTTCGACGTAACGGGCAAGGTTCAAATCATCGAAGCCCACGACGACAACGGCTTGAAGTTTCGCGGCGTTGGGATCGTTATCTTCCGTTCTAACCATGTATTCGGCAATGCGCCTATTTTCCTGAAGCTAGTCGGAACGCGTAAGATCTTCGGCGAGGACGTAGAAGTTTACACAAGCGCTAACAACTGGAAGTCGTGGGACTATGACCGTTACACTATGAAGGCAGACGAAAGCGACCCTATGCTAGAAATCAGCCACGTAGACCACGCCTTGCGTGACCTTCACATCATGACTTAA	MKSLLIVQGDAFDVTGKVQIIEAHDDNGLKFRGVGIVIFRSNHVFGNAPIFLKLVGTRKIFGEDVEVYTSANNWKSWDYDRYTMKADESDPMLEISHVDHALRDLHIMT	hypothetical protein [Vibrio phage D4]	99.08	1	5e-74	UHD87272.1						hypothetical protein
ORF_11	131	4999	5394	+	ATGAACAACCTAAAAGCCAAGGCGATGATAGAGCGCCTAACCCCTGAACCGTCTAACCCGTGGGAAGTTAAAAACCTTCCTTGGCTTAACCATGACTTTATGAACCCGTTAAGCACCACCGAGCAACAGAAACAAAACCGCCTATTACTGAAGCTTGAAAAGCTACTAGGGCGCGAGCACTTCGAAGAATTGATCAGCTACCTACGCGAAAGCGGTAATACTTGGAACTATCAGATCACGCACGCGGCGTTCGGAGGGTATCAAGACGAAGGCGGGCGACACGTTCGCGACGTTTGGATCTCTCAGTCTTGCGGCATAGCGGGCGACGATTGGGGCGGCGAAATTTACGTGCGGATCACAAAGCAACGATTCTTCTATTTCGAATTTGCGTGCTAA	MNNLKAKAMIERLTPEPSNPWEVKNLPWLNHDFMNPLSTTEQQKQNRLLLKLEKLLGREHFEELISYLRESGNTWNYQITHAAFGGYQDEGGRHVRDVWISQSCGIAGDDWGGEIYVRITKQRFFYFEFAC	hypothetical protein [Vibrio phage D4]	98.47	1	3e-92	UHD87273.1						hypothetical protein
ORF_12	126	5471	5851	+	ATGAACACTTCAGAGATTAAACCACTACTTGAACGCGTACTACGCAACCTAGAAGCTGATCTAGCTTTCGCTGAAGACGCGTTAACCGATCCTATGGTCGCAAACTCTTATGTCGTGACCCTAAATAAAGACTATGACGCGATCTTGCGTGTAGACGTTCAGGGTAAAGGTAATTTCACGGGCACGCTATCAACGGGTCGCGTGTTCCATCTTAAAGGCGCAATCGCAGCCGTAGAAGCATTGAAGGCGCGCCCGGAGAATGCCGAATACCTGAAGGAAACTTCAGTAGATTACGAGCGCTTAACTGAAGTGTGTAAGCGTGCAATTGAAAAGCTACCGCAACAAATCGAGTACACAAAAGAAGCTTTAAGCAAAGCATAA	MNTSEIKPLLERVLRNLEADLAFAEDALTDPMVANSYVVTLNKDYDAILRVDVQGKGNFTGTLSTGRVFHLKGAIAAVEALKARPENAEYLKETSVDYERLTEVCKRAIEKLPQQIEYTKEALSKA	hypothetical protein vBVcaS_HC086 [Vibrio phage vB_VcaS_HC]	99.2	1	5.2e-60	QCG76726.1						hypothetical protein
ORF_13	73	5913	6134	+	ATGAAACCTTCAGAGTTTAAGTCATTCGACGAAGAAACACCCGAACAGCACAAGCACATCATTGTTACAAACAACCTAAGCGCTCGCGACGCGTTGGGCGAAATGTCTCACGTTTGGCTTACTACGGCGACACGTAAGAGTGAACACAAGCACGAAGGGCGTATAGCTTTTATTTCTAGTATGCAAATCGTAACCAACCTAACGCACTGGAAATACGCGTAA	MKPSEFKSFDEETPEQHKHIIVTNNLSARDALGEMSHVWLTTATRKSEHKHEGRIAFISSMQIVTNLTHWKYA	hypothetical protein [Halomonas meridiana]	61.6	1	3.5e-16	WP_159342338.1						hypothetical protein
ORF_14	153	6198	6659	+	ATGACCGAACAGACCGAAAGAGTCGAAGTCGAATTTCTTGTTCTTCCGCGTGAGCCGAGACAAGGCAAGTTAATTTTAGTTGTGTGCCCTTTGGACGAACAGGGCGAGCCGCGTTACGAACAACGATCCTACTTTAACGCGCCTAAGTCGTTTAACGCTGTAGGTTGGATCTGCAAATCGGAAGGCACGCTAGACCCCGACACCGGGGGCATTCAGTCGCTAGTATGTAACTACATTAAGCCCGTTAGAACCTTCGATAAAGACTACGTAGAATTTAAGCTACGAGACGAAGCCGCGAAGACTACGGCAGCAATGCACCGCAAAGCTAATAGCAAGACGCTAGACCTAGTAGACGCCGCGATCGAACCTATAGCACAGGCTATGCGCAAGACTAATCAC…	MTEQTERVEVEFLVLPREPRQGKLILVVCPLDEQGEPRYEQRSYFNAPKSFNAVGWICKSEGTLDPDTGGIQSLVCNYIKPVRTFDKDYVEFKLRDEAAKTTAAMHRKANSKTLDLVDAAIEPIAQAMRKTNHQGRTALLTLTIQQLMRKGGI	hypothetical protein vBVcaS_HC084 [Vibrio phage vB_VcaS_HC]	99.3	1	3.6e-79	QCG76725.1						hypothetical protein
ORF_15	110	6656	6988	+	ATGACAAAGTATTTATGGATCGCGGCTATCCTTGCAGCATTCGTCGCCGGGTTTGTTTATGAGAGAACCCCGGAGCTTCACAGACCTTTAGACCCGCAAGCCGCCGCCATGCGCGACCGTATCGAGTGGGTTAAGACTTACCACGGGCAAGATAACGTCGCACCGGGTAAAGTTATTAAACCTTACAAGCTAGCGCCTTCTAGCGCCGACGCCGTAGAATTTACCCCGGCTACTATGCCGAATCACCGTTGCGTTTGGGTAACTGACCATTACAAAGGCGCAATATTTTGCACAGATACTTATGGAGGCTTAAACAATGCCGGAACTAATTAA	MTKYLWIAAILAAFVAGFVYERTPELHRPLDPQAAAMRDRIEWVKTYHGQDNVAPGKVIKPYKLAPSSADAVEFTPATMPNHRCVWVTDHYKGAIFCTDTYGGLNNAGTN	TMhelix containing protein [Vibrio phage 1.215.A._10N.222.54.F7]	68.8	0.29	9e-09	AUR95956.1						TMhelix containing protein
ORF_16	171	6972	7487	+	ATGCCGGAACTAATTAACCCCTACACGATGATCGTTGCGCTAGCATTCGTCGCCCTGTTTATTATCGTAATGAGACAGCGCGCCACTTTACGCAAGGACTACAGCGCACCACCGCATCAAGTTTTGCGCCGCCGCCTAATCGAGCTAACCACAGCAGCAAGAGGCGCGAGCTATGCCGAGCACCGGGTGATTTACTTCACCGATCAGGTTAACGGTTATCTATCTTGCGAATCTAACTTACGCGCTTATGATTGGCTGCGTATGTTCGACGCAAGCGTGCGTCTATTCAAGGGCGAGTCGATCGAGTGGCAGACATTCAGCCCGCAGCAGCGCGAAGATCTAATCATAGAAGCGTACCGAGCCACCGAATACAGCGCGTTAACCGACCCGACATTATCA…	MPELINPYTMIVALAFVALFIIVMRQRATLRKDYSAPPHQVLRRRLIELTTAARGASYAEHRVIYFTDQVNGYLSCESNLRAYDWLRMFDASVRLFKGESIEWQTFSPQQREDLIIEAYRATEYSALTDPTLSSVAGEALLHSKQAKYEAVQYRVSLLNQRLPESRSYETH	hypothetical protein vBVcaS_HC082 [Vibrio phage vB_VcaS_HC]	99.4	1	1.4e-87	QCG76723.1						hypothetical protein
ORF_17	135	7474	7881	+	ATGAAACACATTAAAGCAATCGAGATCCTTCAGACGCGATACAACGCGATCACTAACAACCTAACCAATGCCGTCCCGGAAGCCTTGAAAGCGGATATGTTACGCCCGCTTCGCTTGGCTATGATTGCGCTCGCCGATCCTAAGTTTGATGCGCAGCATGATAACCGCCTAAGCTTGGCAAGCGCAGCACAAGAGCTTCACAAAGCCTATGCGCTTATGAGCCAAGAACGCCGCCTAACGATTAACGACCGCGAGGCACATTACGACATTAACGACCCGATCCACGCGCAGGGCTATATGTTCTTAACGTCTCACATTATCCAGTTAAATAACGATATGGTTAATCTAGAGAGCGCGATCCGTACCCTGTATAAGTGGGATGAAGACCGGGGGCTAGAT…	MKHIKAIEILQTRYNAITNNLTNAVPEALKADMLRPLRLAMIALADPKFDAQHDNRLSLASAAQELHKAYALMSQERRLTINDREAHYDINDPIHAQGYMFLTSHIIQLNNDMVNLESAIRTLYKWDEDRGLDQE	hypothetical protein vBVcaS_HC081 [Vibrio phage vB_VcaS_HC]	100	1	5.6e-68	QCG76722.1						hypothetical protein
ORF_18	56	7887	8057	+	ATGAAAAAGAAAGTCGAACACTTCGGGCTGCGAGGGGCTACCCCGGAGCAAATCAAAGAGAAGATCGCCGAACTAATAGCGCAAGGCTACCGGGTAGAGCACAGGACTCACAGCAAAGAAAGCGGGGACAAATTGCCCTTCAATGGTATTTTGGTTGCAACACCCGTCTAA	MKKKVEHFGLRGATPEQIKEKIAELIAQGYRVEHRTHSKESGDKLPFNGILVATPV	hypothetical protein [Vibrio phage D4]	96.43	1	7e-31	UHD87279.1						hypothetical protein
ORF_19	90	8454	8726	+	ATGAAAATCACCATTGAGAATCTAGAGAACTGGACGGGCGAAGGGATCACCCTGACCGCTAACGTTAAAGCGCGTAGTTTCAAAATGTACGATCACACGTTCACCGTGGGCGAGTTTACCCGCGTAACAGATAAAGGCGGATTTGTGCAGCTTTTCGGCAGTGGTTGGGGCGAAGACCCGGTAACGACCTTGCATTTCTTCGATACCATTGAAGACCCGACACTAGAAGCCATTATCACCAAAGCGGCTAAGTGGATTGCTAACCACGTTTAA	MKITIENLENWTGEGITLTANVKARSFKMYDHTFTVGEFTRVTDKGGFVQLFGSGWGEDPVTTLHFFDTIEDPTLEAIITKAAKWIANHV	hypothetical protein [Vibrio phage D4]	96.67	1	9e-57	UHD87280.1	0.0081085	cl16785	DUF4375 superfamily	Domain of unknown function (DUF4375); This family of proteins is found in bacteria. Proteins in this family are typically between 156 and 204 amino acids in length. There is a single completely conserved residue G that may be functionally important.		hypothetical protein
ORF_20	68	8741	8947	+	TTGTCTATTCAAGCTGAACGATTAAAGACCGCGAGAGCGCGAGCCAAGGCGCACGGGCTAACCCTGAAACGAGACGGCGCAAAGAGACGCCACGGCTCGCCACTATATCGACTAGACCGTAGGGGCACAGATACCCCGGAAGCTACAGGGCTGAACCTTGGCGAAGTAGAACTAAATCTAAATAAGCGTGACGCGGCTCAAAAATAA	LSIQAERLKTARARAKAHGLTLKRDGAKRRHGSPLYRLDRRGTDTPEATGLNLGEVELNLNKRDAAQK	hypothetical protein [Vibrio phage D4]	98.53	1	4e-39	UHD87281.1						hypothetical protein
ORF_21	110	9044	9376	+	ATGAACGTTTCAAAAATCAACGCCCTTCTAAACATCGTTGAAGGCATCAAAGCAACAAACGAACTTCTAGATCTTCCGGTAGAATGGCGCAATGGTTTTGTAGACGCTAAAAACCTAATCCACGAAGCGCGCGAAAGCGAGCGCAGCACTGACGGCAAAAGCTACACTTTAATTGAACTTCAACAAGCGGCGGATCGGCTAACAATGCTTCGCCTATTCATTGAGAAGACAGGCGGCGCACAGGTACACATTAAGACGCTAGCCCTTGCGCAGTGCGGCGGCTTGCTAGTCGAAGTTTGCAAAGTTATCGAAGCGGTCAAGGCTTCACGTTAA	MNVSKINALLNIVEGIKATNELLDLPVEWRNGFVDAKNLIHEARESERSTDGKSYTLIELQQAADRLTMLRLFIEKTGGAQVHIKTLALAQCGGLLVEVCKVIEAVKASR	hypothetical protein [Vibrio phage D4]	99.09	1	4e-73	UHD87282.1						hypothetical protein
ORF_22	111	9435	9770	+	ATGTTTAACGTTCAGACCAACAACGCCCGCAACCTAGCCAAGAAAGCCGCTAACCTTGTTTCATTGGCGCAAATCAAGAACGCCAACCCTGAAACACTAGAAGCAGTCGTAAGGCTATCAGACCGCGCACAAGAGCTTCACGCTATCGTTAAAGACTCTAAGGGAGGCGCAATCCCGGCAAACATCAAAAGCTTTATTCGTAACGCTGACGTTATGCGCAAAGACTATAACGCGCGAGCGGTTGACGGGGCTTATACCAAAGCACAACGCGCGACATTTGAAGCGTTAGCCGATCATTTATCAATCATTGTTCGCCTAGCCGCGAACGTTAAGTAA	MFNVQTNNARNLAKKAANLVSLAQIKNANPETLEAVVRLSDRAQELHAIVKDSKGGAIPANIKSFIRNADVMRKDYNARAVDGAYTKAQRATFEALADHLSIIVRLAANVK	hypothetical protein [Vibrio phage D4]	99.1	1	1e-71	UHD87283.1						hypothetical protein
ORF_23	149	9827	10276	+	ATGGGACGACAAGATCCAAACCAAGCAAAGAAGGTAGCACCAAAGCAAGATCTGTTTTCGTTGCTTCAGAAACGCGTGCCTAATATCACGGCTCGCCTAGAAGCTTGCAAGGCGCTAGTATCTACCACCGAAGAAAAGGCGAACAGTCCGACGTTTGACCTTATCCTTAAAAGTTCACGCGCGCTAGATAAAGTGGATCAGGCTTGGCAACAGGGCGAGCAATCCGCAATCGTAGCTATTAAGGTTCTAGACTTTTGCGGTAGTATTGCCGAACTGGAAACATATATTCATCAAATTTCTTCTAGCGTTAAACAATCTGAATACGATCAGTTATCCGACCGCGCGGCGGGCTACTTGATTCGCTCTTTGTTCGTTGGCACTAATGCGCTATCTAGTGTG…	MGRQDPNQAKKVAPKQDLFSLLQKRVPNITARLEACKALVSTTEEKANSPTFDLILKSSRALDKVDQAWQQGEQSAIVAIKVLDFCGSIAELETYIHQISSSVKQSEYDQLSDRAAGYLIRSLFVGTNALSSVAEETIKDFIAGATHDR	hypothetical protein [Vibrio phage D4]	93.29	1	7e-96	UHD87284.1						hypothetical protein
ORF_24	120	10266	10628	+	ATGACCGATAATAAAAAACTATCCGATCTGATCTGCGCGAGCTTCGCAGCGTTAGACAGCGCGAAACACGTAGCTGTAAACGTTTTGCGCACTAACGACCGTCGCGAGTTAATAGAACTTATTACCGGGGCGCGGGCGGCGGTCTACGCGATACAAGTCGCATCAAGACACGAACCGATCTTAGGCAATATTCGAACCGATCGTGCCGTGGCTTCGCTTAACCTACTAATGGTAGAATGCGCGCAACTAGAACAAGCGGTGAAGCAAGTCCCTGAACGATTAGTGCTAAATGCGATCCTTTCTTTATGTGCTGAAGGTCAATTGCAGTTTCGCACCTTCTTAGCCGAACTTAACCAACAGTAA	MTDNKKLSDLICASFAALDSAKHVAVNVLRTNDRRELIELITGARAAVYAIQVASRHEPILGNIRTDRAVASLNLLMVECAQLEQAVKQVPERLVLNAILSLCAEGQLQFRTFLAELNQQ	hypothetical protein vBVcaS_HC075 [Vibrio phage vB_VcaS_HC]	84.2	1	1.2e-45	QCG76717.1						hypothetical protein
ORF_25	167	10674	11177	+	ATGAAAAAAGCAATACTAGGCGCAGTGATCGCCGTACTATCTGTTACAGGGCTAACCGCGTGCGACCGTGCCGCAAGCGTGGCAAGCGCTAACGTTAGCAAAGCCGCCGACAATTTCGAGATCATGCGCAAGATTGTTTTCTACAACGCGATCCATGATGTTTATATGTATGAGGTTGACGGGCGTTGTTCGGTTGGCGTCGATACCAAAGACGATCAACTATATGTGACTTGTTTAATTGCCCCGGAAACCGTAGTAAAACATTACTTGGGTCAATCCGACAACGTAAGTTACTTTGTGATACAGACTGAAGCGGCGAAGGCGAGCACCTATCACCACCGCATAATCTTTAGACCTGAAACCCTGTTACGTAGTTTCGAAATGGATCTAGAGAACGGC…	MKKAILGAVIAVLSVTGLTACDRAASVASANVSKAADNFEIMRKIVFYNAIHDVYMYEVDGRCSVGVDTKDDQLYVTCLIAPETVVKHYLGQSDNVSYFVIQTEAAKASTYHHRIIFRPETLLRSFEMDLENGKEYTKDLSYNGNAPDGKPTDAQLDKQWRGYPAQQ	hypothetical protein vBVcaS_HC74 [Vibrio phage vB_VcaS_HC]	100	1	3.9e-87	QCG76716.1					Phage protein	hypothetical protein
ORF_26	66	11311	11511	+	ATGACCCCGCAAGAGAAAATCGAAAACCGCTTAAACACTATGACCGCAGATCAATTGTTTGAACTTATGCGCGAGCTAAACGACAAAGAAGATCACGCGTCAATAGTTTTGCTTGAACTGGTAACGGATCGTTATATGGCTATCGTCCCTGAAGAAACATTTCTACAGGCAATGAACATTCTAGAAGCCGCATTAGTTTAA	MTPQEKIENRLNTMTADQLFELMRELNDKEDHASIVLLELVTDRYMAIVPEETFLQAMNILEAALV	hypothetical protein [Vibrio phage D4]	98.48	1	1e-37	UHD87287.1						hypothetical protein
ORF_27	83	11553	11804	+	ATGAAAACAATAGACCAACAACTAAATAAAGCGGGCTTGCCTTACAGAGTGGGTCAGCTAGAAAACGGCAACATGTTAGTAATGGTTTTGAAAACTAACTACGTGCGCGGTCGCGATGTTTCTAAGTGGGTGTTTTGCAATAAGCCCCGCCAAGATAACAACGACTTTCAGCGCATGGTAAAAGAGGGTTTGCCCGAAGCTGAAGCCCGCGCAATGTTCAATCGTAAACTGAACGGCAAACAAAAGAATTAA	MKTIDQQLNKAGLPYRVGQLENGNMLVMVLKTNYVRGRDVSKWVFCNKPRQDNNDFQRMVKEGLPEAEARAMFNRKLNGKQKN	hypothetical protein [Vibrio phage D4]	98.8	1	4e-53	UHD87288.1						hypothetical protein
ORF_28	101	11853	12158	+	ATGAAACACTTTTCAACCGGGACGCTTACCCTTCAAGAAAGCTACGTGATAGACCGCAAAGCCTACGCGGTTTATAACCTTTGTCGTGAATTTGGAGTACCTGACTCGATCCGCGCACCTATCAGGGCTTTACACGAAGCGTTAGGCGACTTGTCCAACGCGATCGAAGACGGCGACACCATAGCCGCAACAAACGAGATTAACGCGGCGCGTGCGTACTATAACGAAGCGCTAGAGCTTATCAAGCAACGCCCTGAACTAGATCTACAATGGTTAGTCGCGTTACTAGGTAAGATCGAGGGGTAG	MKHFSTGTLTLQESYVIDRKAYAVYNLCREFGVPDSIRAPIRALHEALGDLSNAIEDGDTIAATNEINAARAYYNEALELIKQRPELDLQWLVALLGKIEG	coil containing protein [Vibrio phage D4]	100	1	1e-67	UHD87289.1						coil containing protein
ORF_29	78	12162	12398	+	ATGACGCACGGCGAAGTAATCGTAAATAACGGACGTATGCACCACGACAAGAGCTTTTATAAGCAGCTTGAACAGATCAACGGCTACAAGTGGGCTTATTACGACAGGGGCTTGCACACGTTTATTAAGGGCGATAATCTCGCCGGGTATCTTCACTTAAACTTGAGCGAAGCAGATATAGCAAACCCGGCAGTCTATCGCCAAATGTTAACCCGCGATATATCACGCACAAGCTAA	MTHGEVIVNNGRMHHDKSFYKQLEQINGYKWAYYDRGLHTFIKGDNLAGYLHLNLSEADIANPAVYRQMLTRDISRTS	hypothetical protein [Vibrio phage D4]	98.72	1	2e-50	UHD87290.1						hypothetical protein
ORF_30	65	12411	12608	+	GTGAAATACATTAACCGCCCGAAGGCGAACCAACTAAACGCCGAAATGATCAAGAAGCTACAAGAGCTTGAAAACATTTGTTGCGAGATCCGCGCTTGCTTCCCTGAACCCGACAGCACAAACGTAGATGATCCCGCGTGGCGCACCTTTGACAACGCAACCCGCGTTCTAGAATTTATCGAGAAGAAGGAAAAGTAA	VKYINRPKANQLNAEMIKKLQELENICCEIRACFPEPDSTNVDDPAWRTFDNATRVLEFIEKKEK	VHS1028 protein [Vibrio phage 1]	98.5	1	5.5e-29	AEH21841.1						hypothetical protein
ORF_31	47	12611	12754	+	GTGAAGAAATTCGGACTATTCCACAACGGCAAACGTTATGCGGTGATCCTAGCAACAGGGCGACGCGATCCCGGTCTAGTTGAGATCGTTAACAGTGACAAGAAATTCTACCGAGGGCGCGTCACTTGCAAAGAGATTAAATAA	VKKFGLFHNGKRYAVILATGRRDPGLVEIVNSDKKFYRGRVTCKEIK	VHS1029 protein [Vibrio phage 1]	97.9	1	7e-18	AEH21842.1						hypothetical protein
ORF_32	81	12877	13122	+	ATGAACACTTCAAACCTTAACGAACTTTCACAAGACGCATACGACCACCTTGTAAACGCGGCATCACTTACCCGCGTAGAATGGACTGAAGAAGTTCGCGAAGTAAACGGCGTTAAATACATCAAAGTCGTTGGCACGCTAAACGGCAAACACTTCGATACTTACTACGAGTGCAACCTAACACGCCGCGAATCTGAAGAAGCGATCCTAGAATGGATCTACGAAGTATTCGCAGACAATTTTTAA	MNTSNLNELSQDAYDHLVNAASLTRVEWTEEVREVNGVKYIKVVGTLNGKHFDTYYECNLTRRESEEAILEWIYEVFADNF	hypothetical protein [Vibrio phage D4]	100	1	8e-52	UHD87293.1						hypothetical protein
ORF_33	77	13138	13371	+	ATGACTACTCAAGTTGCTAAAATGTTTGAAGTGTACGGCGAAGCGCATAACGGCGCTCGCCACCAACTAGGGCTTTACTTCGGTAAAGATAAGGCGCAAGCCGAACGCAAGGCGAAGCGTGATTACCCTGACTATATCGAGTTCAACGCCATGCTTTACCGCAAAATGACTAAAGGCGAGTTTTACGAAAACTTCTATCATCACCAATATAATTGGTCGGAAGTGGCAAGCTAA	MTTQVAKMFEVYGEAHNGARHQLGLYFGKDKAQAERKAKRDYPDYIEFNAMLYRKMTKGEFYENFYHHQYNWSEVAS	hypothetical protein [Vibrio phage D4]	100	1	3e-50	UHD87294.1						hypothetical protein
ORF_34	66	13499	13699	+	ATGAACGCATTTCAAATCGCAGCTAACCCAACTTTTCAAGCAATCGCTATTCAAGAAGCATTAGAAACACTTTCACGCGACACAGGGATCGCGGTATCGGCTCTTATTGAACAATTCCCGCGTAACCTAAAGCTACAAACCCGCGTTGCGGAAATGGTAGCGAAAGCGGCGGAAGTTATGGCGGAAAGCCTAAACAAGTAA	MNAFQIAANPTFQAIAIQEALETLSRDTGIAVSALIEQFPRNLKLQTRVAEMVAKAAEVMAESLNK	hypothetical protein [Vibrio phage D4]	100	1	8e-38	UHD87295.1						hypothetical protein
ORF_35	92	13746	14024	+	ATGTACGTATTTGAAACAGCTATCGCAGTAATCGTGTTTATTGCTCTTATGGTTCGCGCGTGGAACGTGTCGCAGAATAACAAGGCAGTAAAAGAGATCTACAAACACTTTTACCCAATGCACAACGAAGCATACCGCGCGGGAATGAACCCGGTCGACCTTGCCGTGCTAATGGCGCACGCGGCAACCCTACGCAACCAAAAAGACGCTGAAGGGCTTCGCCACTTGAAGAACGATTTCTACAACCTGATCCTATCACTTGGAGGTGATCCGCGATGA	MYVFETAIAVIVFIALMVRAWNVSQNNKAVKEIYKHFYPMHNEAYRAGMNPVDLAVLMAHAATLRNQKDAEGLRHLKNDFYNLILSLGGDPR	hypothetical protein [Vibrio phage D4]	100	1	3e-61	UHD87296.1						hypothetical protein
ORF_36	85	14021	14278	+	ATGATACCCGCAATTTTATTCGTAAGCGTTATTGTGGCGCTTGTGCTTATCTGTCGCGACGCTATCGACGTTAAGTTGAACCGATACCGTATTGAAAGCGAACTACAGCGCCTAGCCCCGTTAGCGGCGCTTTCTGGCAAGTGCGACGCCTTATTGTTTAGCCGTTACATTATCCGCATTAGCGAAGCAGCCAACGAAGAAGACTTCACGCGCGCCCGCTACCTACTCAACAGACTAGAAACAAGGATCGCGGCATGA	MIPAILFVSVIVALVLICRDAIDVKLNRYRIESELQRLAPLAALSGKCDALLFSRYIIRISEAANEEDFTRARYLLNRLETRIAA	hypothetical protein [Vibrio phage D4]	100	1	4e-51	UHD87297.1						hypothetical protein
ORF_37	471	14275	15690	+	ATGAAAGCCAACATTACACCGATTGACCCGACCCTGAAGGCGTTCAGGAAGCATAGAACCGCCGTTAGTAACTTCGCCGGGATCAATGCCTACAGCACAACGGCAACCCCTAGCGAAGCCCTGATCGAAGTGTGGGCGGTAGAAGAACACCAACCGCTAGACCTTAGCTTATTAGAAAAGCGTATTTTGTCAGGGTCTACGTATTCGAACTTCCCTTGCTCGATCGGAGTCGACACCGGGCACGGGTTCAAGTCGCACGGCACGGTAACGGGGCGCTTTAAGTTTGAGCCGTTCCCTAGTGGTAAGATCCTAAAGGCGACGACAAAGTTTAGAACGTCGGCTAACGCCCTTGCGTTATCTTCGGATTTAAGCAGCCAAGCAAGCGAGAACCTTAGCGCG…	MKANITPIDPTLKAFRKHRTAVSNFAGINAYSTTATPSEALIEVWAVEEHQPLDLSLLEKRILSGSTYSNFPCSIGVDTGHGFKSHGTVTGRFKFEPFPSGKILKATTKFRTSANALALSSDLSSQASENLSAAIMSEVHKAQKASIDKQAKQLLEGSKHPATGLLSHKLFSQSKSARIANTKNKTSAYNMPINVGMLRRVSGHLRALINSHAAFDVLHNVVNRVPDLCVGNAPYVEEYQIKYKGDDMRAMFESGAPLIPDPDNWRGLALPEEFHFADQIMAGISPECNAGREPVRHYEEVLVRLFKRRQMFGTVEAKTEDRERLYLSALNITLNFLQDVLGHCEAGQRFASMLAPLTVLFYVDLWRQDPVKVAACISHAITRSILADFQAWHFHHPKQ…	hypothetical protein [Vibrio phage D4]	97.66	1	0	UHD87298.1					Phytochrome, two-component sensor histidine kinase (EC 2.7.3.-)	hypothetical protein
ORF_38	298	15784	16680	+	ATGCCAGATATGATCCCAACAGATCGCGCGGCGGTAGTTCAAGAACTAGCGTTATTACTTGAAGAAACACCGCTAACAACGGATCGCGGTCGAATGTTCCATTTACTTAACGCGCTAGCAAGTCCAGAACCCGCAACGGGCGGCGGCGCTTCGGGCGCGGGCGTTTACAAGCTTACGACGCTATCGTTTGATAGTTCGCAAGTTTCACCTAACGGCGTAGTTTCTAACGGTTCTTTCGCCTTTGATACGATCGGCACGTTCGGTTTAACAGGTGGTAACTTTATGACCCTAAGCTTGTTAAACGCAGACGGTAGCGCTAACGACGATCTAACTAACTTCGCGAACCTGTTTAATTTGTTTGGAACGGTCTTTAGCATTGTAGTTACTGCCGAAGGCGGA…	MPDMIPTDRAAVVQELALLLEETPLTTDRGRMFHLLNALASPEPATGGGASGAGVYKLTTLSFDSSQVSPNGVVSNGSFAFDTIGTFGLTGGNFMTLSLLNADGSANDDLTNFANLFNLFGTVFSIVVTAEGGSPSQFGTVRQSANINGVRDTTFALEFFNSPFENGTSLTDGANYDIYVVPNAPFNFAGYYGTPISANPFFVDLTDNTPSRNNVFLNSSDPTVVTQIIVATSNGLVRSKLASLANRTLIFISSGQESTYSVSAVDSSDSERITLTVSNLEDGVSNFNDNETIYLAAF	hypothetical protein vBVcaS_HC064 [Vibrio phage vB_VcaS_HC]	99.7	1	1.2e-158	QCG76708.1						hypothetical protein
ORF_39	319	16754	17713	+	ATGACTTCCGACGTAATCCCAACAGATCCGACAGAGCTACAGGAGCAGATCGACGAGCTTCTAACTATAACGCCGCCTACTTCAGAGCGCGGGCGTTTATTTCATCTTCTTAATCAAGCGGTAAAAAATGCCGCTAATAATGGCGGCGGGGGCGGTGGTACGAGTGCCGTAACTAATGCAATTGAATTAGGCACGTTTACTTCAGCAGATAGCGGCACAAGCGTTGCCGCGCAACAGTGTTTCTTTAACGGTACACAGTTGATATTTTCTAATCAGAACGGAGATCAACCACAAGACCGCCTACCGTTTGATTATATGGCACTGCTTCAGACTAAAGATTTTGATTACATCCTATCCGGTGAATTTATGGGCGGGGCATTCAATATCTACATTGACGCG…	MTSDVIPTDPTELQEQIDELLTITPPTSERGRLFHLLNQAVKNAANNGGGGGGTSAVTNAIELGTFTSADSGTSVAAQQCFFNGTQLIFSNQNGDQPQDRLPFDYMALLQTKDFDYILSGEFMGGAFNIYIDAFTIHSGSIDNDRTFVGHSTMIPPFPAGTSVTIHAVPKTKGSNNPYGTSGGLLFDLDLIDVSATDAADFNANNLSAVDFDAGFNQPDLTTNNQMFIHVPQTTWDLISAQFSANMLSAGTATASIIVYDRGVFVGAIFGFFDSTRSYDPATSIMTLTFENSATLSPSTLTYDPTSSAINVRLFVDYGA	hypothetical protein vBVcaS_HC063 [Vibrio phage vB_VcaS_HC]	99.7	1	4.3e-167	QCG76707.1						hypothetical protein
ORF_40	104	17844	18158	+	ATGACCGGAATCATTGTAAAAAACTTTTATCTAATCCCTAACGGTAGTAAGACCAACAAGAAGCGCAACAAGTTTATAGCAGAGAAGCACGGCGCAATGGTTCTTAATGGAGAGTTTGCAAACCGCATTTCTGAAGTTACCGGGAAGCCGCGCGACGGTTTGATCCCTGTTATCGAAGTTCCATTAAAAGACTTATTGCAGCTTCGCGACGAATGCGCAGGGCATAACCGCCGCGCCTACGAAACCATGAACGCAATCATTCACCAAAACTTTTTAGTCGAGGATATAGAACGTGAAAGCGCAGATCGCACCTAA	MTGIIVKNFYLIPNGSKTNKKRNKFIAEKHGAMVLNGEFANRISEVTGKPRDGLIPVIEVPLKDLLQLRDECAGHNRRAYETMNAIIHQNFLVEDIERESADRT	hypothetical protein [Vibrio phage D4]	100	1	2e-70	UHD87301.1						hypothetical protein
ORF_41	194	18136	18720	+	GTGAAAGCGCAGATCGCACCTAAGAACTTGAAGAAGGGTTCAACCCTTTATAGCGTCGACTTGTTCGAATACTCAAACAAAACCGTTTGCGAGCTTTGCAAGTGGCGCGTTACCAGTATCAAAAAGGTGACGGCTTGGGTTAGTGGCGTAGGTATGGTGAAAGTCCCGCGCGTATTCTTGGCACAGATCACCCATGAAACCGTAGATAAAAACGGCAAGGTGTTATTTGATAAGCTTAGAAACTTTGAGAAAGAAAACTTCGAGCTAGTCGATAAACAGGGCGACGGCAAGATCCGTTTACCCCGTGGATTTTACACAACGCCGCGCAAAGCCTTCGAGTTTAAAATTTCTTATGTTGAAGACAACGTAAAAGATCTTCACGATTCAGTCGAAGAATTG…	VKAQIAPKNLKKGSTLYSVDLFEYSNKTVCELCKWRVTSIKKVTAWVSGVGMVKVPRVFLAQITHETVDKNGKVLFDKLRNFEKENFELVDKQGDGKIRLPRGFYTTPRKAFEFKISYVEDNVKDLHDSVEELITNRQGMKNGSEIIAQEREYLEDERKDLTRVKSAFTRWKKAQDKAKLARDQKNHKVPRPTV	coil containing protein [Vibrio phage D4]	98.97	1	3e-138	UHD87302.1						coil containing protein
ORF_42	120	18796	19158	+	ATGAACAAGATTAATTCAGCCCGTCAAATCCGCGAAGTTGTTAAGCTAAACAGCGACATTCTAAAAACCGCCGATCTTCCTATGAGTTACCGCCTACACGTAGACGAGATCGACAACCTAGCGCGCGTTTTCCTTCAAGAGCTAGAAAAACAGATCGAAGAACCGCTACGCGGAAACCCTAAACGATTTCTAGAAGCGTTGATCGACAAGATAGTAGCGTTTGAATGTCTTATCAAGCACCGCCAAATAACTAACGAAGATACGCAGCTAACCAACGCGCAAGCGGTCGCACTAATGGCGGGCGACCTATCGTTTAAATACGTCTACGAACTAATCTTAACTTACAAAATTAAACACAACTAA	MNKINSARQIREVVKLNSDILKTADLPMSYRLHVDEIDNLARVFLQELEKQIEEPLRGNPKRFLEALIDKIVAFECLIKHRQITNEDTQLTNAQAVALMAGDLSFKYVYELILTYKIKHN	hypothetical protein [Vibrio phage D4]	98.33	1	6e-80	UHD87303.1						hypothetical protein
ORF_43	130	19209	19601	+	ATGCCGAAAAAGCACCAGAAGCTAACAGAACGCGAGAAAGCGATCATTGATACGTTAGCGGGCAAAGTACCTATCGACGTTATTCAGGCGCTAACAGGGCGACCAATAACCACTATTCGAAGCCGTGCCCGTTCTAAGGGTAGATCCCTTTCTTACTTTGGTAAGGGCGGCGACGCTACGACCGGGCGAAAGCGACACGATCTAGAAGTGATTAGCCGCGCTAAGACGCTATTAAACAAGGGTTGGCGCGCTGTAGACGTTAGAAAGGAAACGGGGCTAGCTTCCGGCGTTATTAGTTGTATTGTTCACGGCAAGATTCACAAAGACGTACCCCCGGCGCTTATTAAGCCCGAAAACAAAACCGACAAGCTTTTAAATAAGGTTTTCTTATGA	MPKKHQKLTEREKAIIDTLAGKVPIDVIQALTGRPITTIRSRARSKGRSLSYFGKGGDATTGRKRHDLEVISRAKTLLNKGWRAVDVRKETGLASGVISCIVHGKIHKDVPPALIKPENKTDKLLNKVFL	hypothetical protein [Vibrio phage D4]	100	1	1e-87	UHD87304.1						hypothetical protein
ORF_44	144	19598	20032	+	ATGAATTTAGTTAGATTTTACACGGACGAAAACGGCGTGCCTTTGGATCTTCGCGGTTTACATTGGCATTTTAAAGTTACTACGTTGCTAGGAGATCACACCCTTTGCGGCGTTATGCTAGACGGTTCGAATAACTATGCTTGGCATACTAAGACCGTAGACAGAACGACGCATACCATGTGCCCGGAGTGTTTAAAGATTATCTACGCTTGCCGCGCCGGGAAGTTCAGTAAACAGGATCTTAGCGTTATCCCTGAAGAACACAGGCATAAAAACTCAGGTAGAAAGCACGACCCTGAAACCCTAGAACGCGCCAAGCTAACAAAACGGATCTTAGGTATTAACGGCGTTCACACTTCTAAGAAGGGGCAGGGCAAGATTTACGACGACGGGGTAGCA…	MNLVRFYTDENGVPLDLRGLHWHFKVTTLLGDHTLCGVMLDGSNNYAWHTKTVDRTTHTMCPECLKIIYACRAGKFSKQDLSVIPEEHRHKNSGRKHDPETLERAKLTKRILGINGVHTSKKGQGKIYDDGVAVYRDRANPKRT	hypothetical protein [Vibrio phage D4]	100	1	2e-103	UHD87305.1						hypothetical protein
ORF_45	117	20109	20462	+	GTGAAAACACAAATTAATTACCATAGCGGCGAAGTTGTAAAAGGCTTAACCGCGATGTTAAAAGCGTTGCACAATCTTGCGGCGCATACCGAAAACAAGTTGCCGAGTAATAAACTTGCTCGCAAGCAGCTTGCTGAAGCGTTGGGCGTTCTTGCAACGTTTGACCCTTCGAAGGCTAGCGAAGGCGTTGAAATTCTAGAAACGTGTCGGTCAGGTCTAACCACCGTTTTTATTTATGCCGACGACGGCTTGCCTTCAATCCTTGCGGAAGCGTTAAACAAGCAGATAGGCGAAATCGCTAACATGCTTCTAAGCCTTGCGCACCAAATCGTTACGTTAGAAAAACCGGAGTGA	VKTQINYHSGEVVKGLTAMLKALHNLAAHTENKLPSNKLARKQLAEALGVLATFDPSKASEGVEILETCRSGLTTVFIYADDGLPSILAEALNKQIGEIANMLLSLAHQIVTLEKPE	hypothetical protein [Vibrio phage D4]	99.15	1	1e-77	UHD87306.1						hypothetical protein
ORF_46	164	20468	20962	+	ATGAATCAAACGGCTAAACCTGAAACAAAACTAAACCCTATCGGACTAACTAAACACGACATAGACCAATTTAAAACCTACTTTGCCGTGTCCCTAGTGAAAGCCCACAACCCGGAAGAAGCAAAAGAGCGTCAAGCCGCGATCGATTTGATGAAACAGAAGATTAAGCATAAGCAAGTTTTCTTCGAAGTTTCCGAAAATCGAGACGGTATAAACAAACTTTATTTCTTGGGTTGGGTTAAGCTTGTAGATGGAAGCGAAGTTGCCGTATTTCAAAACCGTCATTTAGTAGTTAACCGCGCTAACTTCCTTCGCGATCTTCGTGAATGCGAATCTGCGCCGTTAACGGGTTACTACTTGACCCGACAAGAAGCTGAAGAAGCACTAGCGGATCTTTAC…	MNQTAKPETKLNPIGLTKHDIDQFKTYFAVSLVKAHNPEEAKERQAAIDLMKQKIKHKQVFFEVSENRDGINKLYFLGWVKLVDGSEVAVFQNRHLVVNRANFLRDLRECESAPLTGYYLTRQEAEEALADLYTRRLAALKADRGCGCGIDHGENEAIFEVPGA	hypothetical protein [Vibrio phage D4]	100	1	8e-119	UHD87307.1						hypothetical protein
ORF_47	231	21028	21723	+	ATGAAAACACAACAGAAAAGGAAAGAGATCGAAAGTTCGCTTCAAGGGCTTATCGTAAAGCGTTTTAATCATTATCTATATCGCCAGTGCGTGATCACTAAACGAGTTGTAGCAAAGTTGCGCACTAGCGAAGTAGATAGCCACCACCTAACGCAGCGCCTAACTATTAGTGCGCGGTCATTAGATCAGGCGACAAGCGCCGAAAAGTCTAACGAGTGGGCGAGCCACGGACTAGAAAAAGTTAAACTTAGTAATGAACTGATCGAAAGCGCAAGCGGTATTAGTGCCGAACTGCGCAGCGATTACGCCGACAGCTTGGCTAACGTGGTTAAGTATTCTTTAAATCATGCCATGCTTTACGAAGGCTTCGGCGAACTAGGTAAGGTTTGCAAACGTAGT…	MKTQQKRKEIESSLQGLIVKRFNHYLYRQCVITKRVVAKLRTSEVDSHHLTQRLTISARSLDQATSAEKSNEWASHGLEKVKLSNELIESASGISAELRSDYADSLANVVKYSLNHAMLYEGFGELGKVCKRSNEQQAINNMLASSHYLNNLDDSYKPVVSLIMDRAKLLNWLAQSQHVSNFAFLWSIAIRSAVLTLALFLESPQGRKCPNAMIINEQLLELMEHERKLEG	hypothetical protein vBVcaS_HC055 [Vibrio phage vB_VcaS_HC]	100	1	7.4e-121	QCG76699.1					diguanylate cyclase/phosphodiesterase (GGDEF & EAL domains) with PAS/PAC sensor(s)	hypothetical protein
ORF_48	93	21727	22008	+	ATGCAAAACGTATCTTTGCAATTGCTGAAGCAAATTTCATTAGGTAAACAATCGGTCAAGGTGACGACTGAAGGCGGCGGCGAATGGGAACTAAGCCCGCAAGACGCCGCAACCGTTCTAGATCATGTTACGACGCTTCCAAAAGGTCGCGCACATGACAAAGACAATATGGGTTCAAACCGCCGCTTGTTCGACATTATCTATAAATCAGCTTTAGATAAGACGCCAAAGCGTGAGCACAAACAAGCCATTGAAAAAGCCCCGGATAAATCCGAAGGCTAA	MQNVSLQLLKQISLGKQSVKVTTEGGGEWELSPQDAATVLDHVTTLPKGRAHDKDNMGSNRRLFDIIYKSALDKTPKREHKQAIEKAPDKSEG	hypothetical protein vBVcaS_HC054 [Vibrio phage vB_VcaS_HC]	100	1	1.9e-43	QCG76698.1						hypothetical protein
ORF_49	96	22154	22444	+	ATGAAACAAATCACAGAGATCCGCCAACAGTTACACCAATCCGCAGGGTTAATAAGCACCGCCGCTTCGCTGATCGATGCAGAGCAACCCGAACAGCGCGCAGCACTAGAAGCAGCCGCAAGGGAACTAAACACACTTCACCTTGACTTGTCGCACTACACTTTCGCGGAGGCTACCACGCATACGCTGAAAGCTTTAGATTTGATCCCTTCGTGGGGTGATCTACGAAAGAACAAAAACGGGCAACAGGTCTTCGCAATTTGTAAGAATGTAACCGCAAACCTGAAGTAA	MKQITEIRQQLHQSAGLISTAASLIDAEQPEQRAALEAAARELNTLHLDLSHYTFAEATTHTLKALDLIPSWGDLRKNKNGQQVFAICKNVTANLK	hypothetical protein vBVcaS_HC053 [Vibrio phage vB_VcaS_HC]	100	1	8.9e-44	QCG76697.1						hypothetical protein
ORF_50	100	22458	22760	+	ATGGGCGGGCGTAACAGATGGGAAAAAATGGTACTTAGGGACGGGAAGCAATTTAATATAAAGTGTAAGTTTGTGCCCGCCTTAGTAGAGTTAAACATGGTAGTAACGGATCACACCGGGCGCGTTCTTGGTACTGCTAAGATCTGCCGTCACTTTTATTTTACTTTCGAAGTTTTTAAGGATAAAAGGCGAACAGGCAAAAGACGCCTTAACGAATACAGTACGAGCCACGCACCTAAAGAGTATAGCAACGACGTTGCGCGTTGGCTTATTTCACAACATATTCCACGTTATACGGAATAG	MGGRNRWEKMVLRDGKQFNIKCKFVPALVELNMVVTDHTGRVLGTAKICRHFYFTFEVFKDKRRTGKRRLNEYSTSHAPKEYSNDVARWLISQHIPRYTE	hypothetical protein vBVcaS_HC052 [Vibrio phage vB_VcaS_HC]	100	1	9.2e-52	QCG76696.1						hypothetical protein
ORF_51	174	22772	23296	+	ATGCAAGAGATCACAGCCGAAAACGTATTGAAGATCGCTAACCTAGCGCCGGGCTTTTGCCCTGATATGGATGCTAGCCACGTTAACAGACTTTGCAAAGGTAAAGAGATCGAGACGTTACAAGACGCGTGCAAGCGCCTAGACTGTAACCCTGATCAACTTATCCATGAAGGGCGCAAATCTTTGATCCGTTGTGCCATGCTGTACAGCCGATTTAACAGCGACATTAAAAAGCCCGACGCTTTCGCCATGCACTACGCAGACGGAAAGCTAGACGCGATCCCTAACAACGTTTGCGAATACATTAGCAAACACCTAACCGAAGAAATCGACTTCAAGCAAATAACGGAAGTTAAGAAGAATGAATACAAGATCGGCGACCCAACGGGCGCGCACATT…	MQEITAENVLKIANLAPGFCPDMDASHVNRLCKGKEIETLQDACKRLDCNPDQLIHEGRKSLIRCAMLYSRFNSDIKKPDAFAMHYADGKLDAIPNNVCEYISKHLTEEIDFKQITEVKKNEYKIGDPTGAHINVSRICGDPVVYMCNTFSADSELIDETRVECTISSDLNWLY	hypothetical protein vBVcaS_HC051 [Vibrio phage vB_VcaS_HC]	100	1	3e-98	QCG76695.1						hypothetical protein
ORF_52	90	23296	23568	+	ATGGCAAAACGTAAGCGTTTAGAAACAGAATCCGACGACGCGTTGTTAAAGCACCACAAGGCGCGTGCACGCTTTAGAGATCCATCCCTAAGACTTTGTGAGGCTAACCAAGATATAGCCCGCGAGAGCGACGGCAAGAAGTCTTATAAATGCGTAATGTGTAACACATTCAAACCGCTAGATGATTTTAGCGAGTTTCAACAGATTAAACCGTTCGGGCGGATCTGTATCGCTTGCCAGAGTCGACCAACTCGACTAAACCTTGAAGACTAG	MAKRKRLETESDDALLKHHKARARFRDPSLRLCEANQDIARESDGKKSYKCVMCNTFKPLDDFSEFQQIKPFGRICIACQSRPTRLNLED	hypothetical protein vBVcaS_HC050 [Vibrio phage vB_VcaS_HC]	98.9	1	2.9e-44	QCG76694.1						hypothetical protein
ORF_53	262	23637	24425	+	ATGGGTTACAAGATAAAGACCAAAGAGAAGAAGCCCGCACCCTTACCACGCCCGGAAGTTAAAGATCTTCACGGTAAATTATGCGAGATAGGGCGAAAATGGGTGTTACGCGCGCCAAGCGCAAAGGGCGGTAACATGCACCTTGCATTTACTGAAATAGGTTGTCAGGCAACCAAAGAGCACCCCGACGTTTTCGCGATACATTCTAGCGGTGAAACGATCATACTTGAGGCGAAAGCTTCGAGATCCGATTTCTTAGCCGATAAGAAAAAGAGCTTCAGAGCCGAGCCGGATCAGGGAATGGGCGACTTTAGATATTATATTTGCCCTAAAGACGTAGTAAAAGAAGAAGACCTAAAAGGCACGCAATGGGGTTTGATTTGGGTATCACCGGGCGGT…	MGYKIKTKEKKPAPLPRPEVKDLHGKLCEIGRKWVLRAPSAKGGNMHLAFTEIGCQATKEHPDVFAIHSSGETIILEAKASRSDFLADKKKSFRAEPDQGMGDFRYYICPKDVVKEEDLKGTQWGLIWVSPGGQCTVKRGHCLNKNIHQRVDNERRWRCKKNTDAENKLILSLLIRIGFNVDVSALVEVIKSEAKYNSGLMNAKDPELVYKRIERANLLTEFKAVLDEKKYNNCPHCAERLAKDIRQSRRELARMMREKDNV	coil containing protein [Vibrio phage vB_VcaS_HC]	100	1	1.9e-149	QCG76693.1					Phage protein	coil containing protein
ORF_54	656	24418	26388	+	ATGTTTAAATTAAATCCCATAGCACAACAGATCTTCGAAGGGTTCTTGCAACGCATTGTTAGCATAGACCGACAGCCCGAAGGCGGATTTATACCTAATCCTAATTTTATTCATTCGGCAAACGATGCGTTTTTTTACGAGTTTTTAAACCGTTTGCCTAATTTTATGAACCAGACTTCAACGGCGATTGAAATCGGGGCTTCGGATTTGACGACGCCAGAAGGGAATTTGTTTAGTAACTTCAGCCCTTGGAGTATTAGACCGGGTGGTTTTCAGGGTAGCACCGGAATATATTTACAGTCGTATCCGTCGGACGATCCGCACGAGCAAACCTTTTTTAGTGGGTCTATTCGTCAAAACCCTAGACGACGTTTTGCCGTGCATATGGTTGGACAAACA…	MFKLNPIAQQIFEGFLQRIVSIDRQPEGGFIPNPNFIHSANDAFFYEFLNRLPNFMNQTSTAIEIGASDLTTPEGNLFSNFSPWSIRPGGFQGSTGIYLQSYPSDDPHEQTFFSGSIRQNPRRRFAVHMVGQTSFDSTTDDPPWRGTHSVTANVNQDMIINSRPRPDLSVTTAIECVLPLNTPGIIHTLNSPNTADDANGDLASYNFEVDSNVIPVGRVTSQFSDELTLPYCDFMDLRRWVFFLRDRTTGELVDCYLPRRLNSFNWTPILIYDVNNPSGNKRVAIEFQRLVPTNSQFLIPSQYVRIDGAINNLDLVCTFYANSQVCNVVATDDTPFFVSDGQARVWNYGVDEDNNDFVSSSGFIPNTDNHTVLDNYVSTINAQTVAYMSALRSQVAQEA…	hypothetical protein [Vibrio phage D4]	98.63	1	0	UHD87315.1						hypothetical protein
ORF_55	110	26454	26786	+	ATGGGCGACGTTTATAACCGTGTAACGGCAGTTCTAACCGATACGACGGCAGAAGAAAAAGACTTACTAGAACATTTAGGCAAAACCCAATTTGCCGCGCAAGCATACGACAGCCAAGATCAAGCGTTAACCAATCAATCAGGCACAGTAACGATCGAGCTTCGAGCGGTTGGTAATCCAAGCGGTGACGCGTTGGCGGATCTTTCTATTGATCTTTCTTCGCCTTCCGTGGTCAGCACTGAAGCGTTTCTAGAATCTTGCGAAATTTCTATCGACGCGATCCCTTCGGGTGCGGTACGCGTAGAGGTTACGGTTATGCAATCCGGGCTATAA	MGDVYNRVTAVLTDTTAEEKDLLEHLGKTQFAAQAYDSQDQALTNQSGTVTIELRAVGNPSGDALADLSIDLSSPSVVSTEAFLESCEISIDAIPSGAVRVEVTVMQSGL	hypothetical protein [Vibrio phage vB_ValS_PJ32]	47.3	0.981818	1.4e-16	QNJ59172.1						hypothetical protein
ORF_56	203	26918	27529	+	ATGCAACTTAGAGTAAGAAGAACCGACGAAGAACGACGCGTGCTTTATGCTGAAGCCTACGCGCCTGTTGTCATACCGGACGCCGACGGCGATGTAATGACCGCCGAAGAAATCCGCGCTATGTCTTATCGTTGGATGATTCAGGGCGACAATTCCCGCGTAGATACACAACACGATCGCGAGAAGAACGGTTCTTATGTTGTAGAAAGCTTTATTGCACGCGACGACGACACGGTATTTATACCGGGTGCGTGGGTTGTGGGTATTCACGTTGTAGACCCTGAATTGTGGGAACGCGTAAAGGCGGGCGACTATCAGGGGCTTTCGTTGGATTTCATGTTTGAATACGAAATGGTCGAATATGAAATAGAGATCCCGGAAGTTGTAGAGGGTTTGACT…	MQLRVRRTDEERRVLYAEAYAPVVIPDADGDVMTAEEIRAMSYRWMIQGDNSRVDTQHDREKNGSYVVESFIARDDDTVFIPGAWVVGIHVVDPELWERVKAGDYQGLSLDFMFEYEMVEYEIEIPEVVEGLTVENEGHKHRFFARFNAEGRFIGGYTDHVNGHMHQIQRGTATEPSNGHTHVFDYAQLLSGDGTVILVNEDS	XkdF [Vibrio phage vB_VcaS_HC]	100	1	2.9e-113	QCG76691.1	2.79616e-19	cl24270	Peptidase_S78_2 superfamily	Putative phage serine protease XkdF; This domain is largely found on phage proteins. In a number of cases the domain is associated with a SAM-dependent methyltransferase. Members are serine peptidases.	Phage capsid and scaffold	XkdF
ORF_57	386	27532	28692	+	ATGCCAGAAAACCGAGTAATCAAAGTTCGCGCACGATCGCTAAAAAATGCGGAAGCAAGCTACATTAGCGTCGTTGATCGTGGTGCAAACCGTTTACCAATCCGAATGTTAAAAAACGAGGGTGAAAATATGTTCGACCTAGACAAACTATTTCGCAGCAAAAAAGCAGAACCAAAGCAACCGGAAGTAATGGGCGTTCTTGTCCCTGAAGAATCCGCGCAAGGCTACGCTAATGCGATGAAATCCGACGACAACGAAATTTTTGTACTTGATACAGACACCGAAGGCGTTAAGTTCGTTTCGTACAAGCAGGAAGCAAGCCTAGAAGGTGCGCTTATCCTTAAAGGTATGAAAGAAGAAAGCCCGGCGGTAGTTGTGGACACAGCACAAAAGCAACTT…	MPENRVIKVRARSLKNAEASYISVVDRGANRLPIRMLKNEGENMFDLDKLFRSKKAEPKQPEVMGVLVPEESAQGYANAMKSDDNEIFVLDTDTEGVKFVSYKQEASLEGALILKGMKEESPAVVVDTAQKQLSDFGFDPEQGFAGSVVSYGFYSNIRAAMNVLFDAMFDILETAEPGVPPLERAQTLLDEFNAYMVSLLQTVPTEAFKMENLQPVVNQDDHETTEAEASKSEGEAIEGELLPGAEGEAVKDEGEAVVEGAAPQSEAGEAKGAEGEEQKDESGNDQLSQILEQMNNIGSTMQNLTQTVESMKSEVDSIKETVNEQGVQIQSVNEGVQKAESAANEAKKSAASVVIDTDEGRTDSQKSEDDYDPEAVDRRNRNIEYT	transport and binding protein [Vibrio phage vB_VhaS-VHB1]	40.34	0.99	1.27e-71	QKE60696.1	9.18252e-05	cl36772	2A1904 superfamily	K+-dependent Na+/Ca+ exchanger; [Transport and binding proteins, Cations and iron carrying compounds]		K+-dependent Na+/Ca+ exchanger
ORF_58	316	28773	29723	+	ATGCCAAAGACAACAGCAGACAACATCATTCAAAAAGCCGATCTAACGCTTCAAGACCTTATCACCAACGGTGGTTACTTGAGCACAGCGCAGTCAGATCGCTTTATTGAAGATCTTATCGATCAGCCGACTATCTTGAACCAAGCGCGTATCATTGCGATGAACTCGCCTAAACAAGAAATCAACCGCATCGGCTTCGGTACGCGTATTCTTCAAGCAGCACCGCAGGACGGCACAGCACTAGCGGCTAACCTACGTTCTGCGCCTACTACTTCGAAAATCACGCTAGATACAAAAGAAGTAATGGCAGAAGTTCGCTTACCTTACAAAACTATCGAAGACAATATTTCACGCGGTAGCATCAACCCGAACGGCGATCGTGTAACGGGTGCGTTTTCT…	MPKTTADNIIQKADLTLQDLITNGGYLSTAQSDRFIEDLIDQPTILNQARIIAMNSPKQEINRIGFGTRILQAAPQDGTALAANLRSAPTTSKITLDTKEVMAEVRLPYKTIEDNISRGSINPNGDRVTGAFSDLILRLIAERAATDLEELAIRGDTASSDPYLALVDGWLKRTTSHVVNHQNAEISKTMFKNGVKTLPSRYHRNLSAMRHFVSVAQNVEYSDKLSSRETSLGDSRFQTLEGNFGSGVPVAGVPLMPETQGLLANPQNLIMGIQREISIEYEKDIRTREFIIVLTTRIDTQIEDEQANVKYMNIAS	major capsid protein [Vibrio phage vB_VcaS_HC]	100	1	6.3e-171	QCG76689.1					Phage capsid and scaffold	major capsid protein
ORF_59	89	29801	30070	+	ATGATTCGCATCACACTAAACCCACAAACTAAAATGAAGATCTACACGACGGGCAACCGTAAATTTGTTCTAGGTGAATCGCACCGCTTTAACGATTCAACCGCTAAAAAGTTTCTGAAAGAACAAATCGGCGGCGTACCTTGTTTTGTAGAAGTTGAAGACACGCCAGACAAAGCGCCAATCGAAGAACCTAACTTCGGTAAAACAGACACGATGGATCGCAACGACGCAGAAAAGCCGGAAGCGGACGAAGAAGGCGAAGAAGTTTAA	MIRITLNPQTKMKIYTTGNRKFVLGESHRFNDSTAKKFLKEQIGGVPCFVEVEDTPDKAPIEEPNFGKTDTMDRNDAEKPEADEEGEEV	coil containing protein [Vibrio phage vB_VcaS_HC]	100	1	1e-41	QCG76688.1						coil containing protein
ORF_60	214	30086	30730	+	ATGTTACTAGCCACGGTCGCAGAATTGCGCCAACGACTAAACGTTGTTGATAACGAAATTTATAACCGTGTGCTAAATGACCTTTTGCTAAACTCAACACTAGGGATTGAAACGCATCTAAATACTACTTTCGCCCAACAAAGCTACAATAACACGTACTTTGCGGGCGAAAACAACTACCTAGTAACAGGCGCGCCCGGCAGGATCAACGACGATTCGCCGGGCGTTTTGTTTCTGTTACTTCGTGGTATCAATGTTTCAAACCTTAGCGTAGGAATTAGCACCGTATTAACGGGGGCATCTAGCGCAACAAACGCGAGTAACTACGAGCTAGAAGAACGCGGCATAGTTCGCCTTTTAGCGGGTTGGTTGCCTAACGATTACATCAAAGTCACATAC…	MLLATVAELRQRLNVVDNEIYNRVLNDLLLNSTLGIETHLNTTFAQQSYNNTYFAGENNYLVTGAPGRINDDSPGVLFLLLRGINVSNLSVGISTVLTGASSATNASNYELEERGIVRLLAGWLPNDYIKVTYTAGFTTDTPSGETLPIYQDVPILLKQACLMFAEHVYMVKYGDSQIDEDLPEGEDYTDPPNAVIQLLSRFSRTGEHALKAII	head completion adaptor [Vibrio phage vB_VcaS_HC]	100	1	2.1e-114	QCG76687.1						head completion adaptor
ORF_61	154	30727	31191	+	ATGATCGATTTTACTATTGAAACGCGCGGGGCACTGCGCCAAATACAAACTTTAACGGCAGATCTAACCGACGCGATCGACCCTGAAGAAATATTAGATCAGGCATCAAGCACAATTCTTTCGCGTACAATTCGCCGCTTTAGAAACCAGACCACGCCCGACGGTAGACGTTGGGAAGTGTCCGAAGCTTCACGCATTCGCGCACGCGGTGGTTACACTATCTCAGGTATTAGACGCCGCAAGGCTACCGGGGGCAACACCTTGTTTGCTACGGGCGATCTATTTAGAAGCTTTGACCTGATAGACGACGGCAACGGGCAACGCCGAATCATTAACAACGCGCCTTACGCTATTTATCTAAATACTGTTGATAATGGTAAGTGGCAATTCTTAGGCGCG…	MIDFTIETRGALRQIQTLTADLTDAIDPEEILDQASSTILSRTIRRFRNQTTPDGRRWEVSEASRIRARGGYTISGIRRRKATGGNTLFATGDLFRSFDLIDDGNGQRRIINNAPYAIYLNTVDNGKWQFLGAGEQDIQLFLNIVQDRIARALS	neck protein [Vibrio phage vB_VcaS_HC]	100	1	3.6e-79	QCG76686.1						neck protein
ORF_62	160	31188	31670	+	ATGACTTCACATTTACCACAACCCAATGTACACAATAAACCGTTTGATTTAATCGAAGCCCTGAACGACATTAAAAGTCGCATCGACGCTTTAGTAGACGATAATTCCGTTATTATCTACAGCCAAAACGATCTTGAAGATATGCCCGAAGCCGACCCAAGATTGCAACGTGCGGATCAGGGCTTCGTTTCAATCATGTACGCGGGTATGCGCCCACAAAATCCAAACGTGCAAGGCAACGTAGGAACAGTCGCGCGATTCTCGATCGTGGCGTCTTTCAAAAACGACAAGCTACGCGTTAAAGGTATTGAAAAGCCGATCACTATGTTGCGCTTTATGACCGAATTACGACGCTTGCTTGCAACACAGAAAGCGCCTAACAATAAAACTTATACTTTT…	MTSHLPQPNVHNKPFDLIEALNDIKSRIDALVDDNSVIIYSQNDLEDMPEADPRLQRADQGFVSIMYAGMRPQNPNVQGNVGTVARFSIVASFKNDKLRVKGIEKPITMLRFMTELRRLLATQKAPNNKTYTFAGEGAFEIPGKGDGYMQDWNLSLTTFS	tail-completion protein [Vibrio phage vB_VcaS_HC]	100	1	4.6e-85	QCG76685.1						tail-completion protein
ORF_63	264	31724	32518	+	ATGGCTAACAATATTGAAAGTTACTACTATTCAGGTCAGGGCGTGGTTATGCTCGCTGAATACGACGAAAACGGTGTTTTGCAGGGCTACCGCCCGATCGGTAACGTTAGCGCGTTGTCGATCGGTATCGAAACAACCCGAACAGAACACCGTGAATCACAAACTGGCGCGCGTGGTATCGACCGCGTAATCACAACCGAAGTTAACGCGACTGTTTCAATGACTGTAGAACACTTTGTGCAAGAAAACTTAGCACTAGGTCTTTACGGATCAACGGCGGCAGTGGACGCGGCAACCGACCAATCGCAAGCGGCGGCGGTTCGAAAACTAGGCACTGTCGAAGCACTTCCGGCGATCGGTCTTGAAAACGTTGTAGTCGCTGACAATATCGCAAGCCCG…	MANNIESYYYSGQGVVMLAEYDENGVLQGYRPIGNVSALSIGIETTRTEHRESQTGARGIDRVITTEVNATVSMTVEHFVQENLALGLYGSTAAVDAATDQSQAAAVRKLGTVEALPAIGLENVVVADNIASPTTTYEEGKNYRLNADAGSIYWMTDAEQTAAGATTNIADNTMVAVGYDHGAQKVLQGLESSNAPVRALRFEGLNTVEGNDSVVVEIYRFETAPLAEYALINEEISNIELTGNALADNSRTTGSRYFRQISTR	major tail protein [Vibrio phage vB_VcaS_HC]	99.6	1	6.9e-139	QCG76684.1						major tail protein
ORF_64	144	32607	33041	+	ATGGCTAAAATCTCAATCAAAGACCTAATCAAGAAAACTAATCACGTTCCTGTCGCTGTAGATGCGGAAGGAGAAGACAAAGTAGAAGTGCGCGGCTTGTCTATCAAAGATCTAGGTTCTTTATGCCACGAACACAAAGACATTTTGCAAAAGCTGATCAGCCCTGAAAAGAAAGAAGGTGACGACACCGGGATCGATTGGGGCAAAATGTTAGACGTAAGCCCGGACTTTTGCGCTGAAGTTATAGCGCGCGGCACAGGCGCTTCAGTCGAAGAAGCCGAAACACTACCTACTGGCGTTCAGATCCGACTATTGATCGGTATTTGGGGCGCGTCTTCTATCGACGCTGAAATTGTGGAAGGTGCAGTAAAAAAGATAATAGACCTACTAACCCGCGTA…	MAKISIKDLIKKTNHVPVAVDAEGEDKVEVRGLSIKDLGSLCHEHKDILQKLISPEKKEGDDTGIDWGKMLDVSPDFCAEVIARGTGASVEEAETLPTGVQIRLLIGIWGASSIDAEIVEGAVKKIIDLLTRVNQTLDPIGLSQ	hypothetical protein vBVcaS_HC038 [Vibrio phage vB_VcaS_HC]	100	1	2.8e-73	QCG76683.1						hypothetical protein
ORF_65	1377	33247	37380	+	ATGGCGGAACAAGTAGTAGAACTTGTCTTGCGAGCACGTAACGAGGCGCAACGCGCAATCAATACGCTTGAGCAGCAAGTAACACGAACAACCCGCGCGATCAACGAGTTAAATAATCAAACGTCGGCTAATTCACAGCCGCGTTTTTTTACCAACTTAACCCGTGTAATCGCGCAAGCGTTCAACCAAACCGCGCGGCTTTCGCGCGAGCTTTCACAAATACAGGTCTTTAACTTCAACCGTGTAACGCGCGGCATTCGAAATTTAGGTAAAGAGCTACAACAAGCGCGCGAGCAGTCGCAAGAGTTGTTAGATACCTTTCAGGAAATTAGCGACGTAGGCGACCAACTAACGGCGGGATCGGCAGTGCCTACCCTGATCGCTACGGCGGGCGCTACC…	MAEQVVELVLRARNEAQRAINTLEQQVTRTTRAINELNNQTSANSQPRFFTNLTRVIAQAFNQTARLSRELSQIQVFNFNRVTRGIRNLGKELQQAREQSQELLDTFQEISDVGDQLTAGSAVPTLIATAGATTYANFSRAVSEVNTLLDGTVERQEMLETQVLAISSAFGLDAVEVAAGYYQAISSGATDAANATEFLTVAAQTSIGGVTDLQTAVGGIATVVNSFGLEADQAGDAANALFVAVRQGRTTIGELSTSLADAAPLAAQLGVDFRELLSSVAAITQTGTPTSQAITQIRAALDSLISQQGVNQLFQELGFESSAAAIRSEGLAFALQTVVEAANGSESALIELLGTQEAMGAVLTLTGSRAEAFAETMRQMEEDTGAVSRAFNALEQTFG…	tail length tape measure protein [Vibrio phage vB_VcaS_HC]	99.9	1	0	QCG76682.1	1.1558e-22	cl29167	PhageMin_Tail superfamily	Phage-related minor tail protein; Members of this family are found in putative phage tail tape measure proteins.	Tail length tape measure protein	tail length tape measure protein
ORF_66	128	37377	37763	+	ATGACCGTTTTAAGACTTGGCACAATAGAGTTAGATCCTAATATGCAAGTGCCGTTACTTAGCCAAAGCGCTAACATTGCAATGACCACCCGCCCCACGTTGGCGGGCGGCGTTGTCGCTTTTCAAAAACAAATCCGTCGTGGTCAAAGTTTGCAATTAATAGCAACGGCGGATCAGGGTTGGGTTAGTAAGACCGCCCGCGACCAATTACTAGAAGCCGCGAACACGGTTAATAATATTCTAGTGTTGGAAGTAGGCGATCGATCCTTCCGTGTTATGTTCGACCATTCCGAAGGTGCGGCGGTTCAACTTGAGCCGTTTATCAACCGACTGATCCCCCTTGAAGGCGACTACTTCACGGGCACAATTAATTTACTTATTGTTTAA	MTVLRLGTIELDPNMQVPLLSQSANIAMTTRPTLAGGVVAFQKQIRRGQSLQLIATADQGWVSKTARDQLLEAANTVNNILVLEVGDRSFRVMFDHSEGAAVQLEPFINRLIPLEGDYFTGTINLLIV	hypothetical protein vBVcaS_HC036 [Vibrio phage vB_VcaS_HC]	100	1	4.3e-62	QCG76681.1						hypothetical protein
ORF_67	329	37773	38762	+	ATGACCATTGAAGCAAACGAACTAGCGCTATTCCGCGCAACACGAAACAGCGACCAAAGCAATAACGGCGGTCGCGTATCCCTGACAACTATCGCAAGCGGGGTTCGTAATGGTATCTTTTCAGATCTTGAATCGGGCGCAGGGTTGGCAAACCAAGTTCAAGCGCGAAAGGTTTTCATAAAACAGAATCTAAACGCGATTGAAGACAGCGCATATAATACCGCGTTTGTTTATCTAAAAGATATTGGCGACGATGATGTGTATATAGAACTTGCCTACGGGACAGAAACCGACACGCAAGCCACCCCGGACTATAACGCAATCATGACCGGGCGCGTTGAGTCGGTTAACTCAGGCGCTAACACCGTTAACATTGACACGACGCAAGCCAAAAACGGC…	MTIEANELALFRATRNSDQSNNGGRVSLTTIASGVRNGIFSDLESGAGLANQVQARKVFIKQNLNAIEDSAYNTAFVYLKDIGDDDVYIELAYGTETDTQATPDYNAIMTGRVESVNSGANTVNIDTTQAKNGTIDLVRWRQSDQTMVVVENVTSANIGGNIARLSGLDVSQFQPGDVVTQRVYAQSGDTADKQNLAPRALEPAIISGGTLDRTLITFAPRAAISFTISLTFLNTQSFTYSIPSLGLTGTGSVADDLVINHPDSVSNSVNDRMLTIPASAWGGSFTNASRVTLQVISGSIPVWLRRVINNSPTISGQQNVNFSLDYQTS	hypothetical protein vBVcaS_HC035 [Vibrio phage vB_VcaS_HC]	99.4	1	1.5e-175	QCG76680.1						hypothetical protein
ORF_68	297	38772	39665	+	ATGAAGACTTCGCAAAGTATAACTTTTGTGAGTCGCGACGGGGCGGGAACAACGCCCCTTCGTGTCTTGCGACTGTTTCAAGTTGAAGACCCTGACAACCTAAACGCGGTTCAGATCTTCGAGCGCGATTACTTCGAGGAAAACGGAGAATCACCGACATACGTAACGCGTGAAGAAGTGACCGCCCACGCCGCGAGACTTGACGAAGCGCTAACGCAGAGCTTTAGCCAAACGATCCGGCTTTATGGTTATAACCAAGCCACCGACGAGGTGATCCGAGTGGTACAGGGTTCGGGGGTTTTTGGCGCGGAACATAGCGAAACCCTAACCGAAAGCATAACGGTTAACGGAAGCACGCAGCTTTCCACCCTGTACCCGATCACAAGCGTTTCAAGTAGT…	MKTSQSITFVSRDGAGTTPLRVLRLFQVEDPDNLNAVQIFERDYFEENGESPTYVTREEVTAHAARLDEALTQSFSQTIRLYGYNQATDEVIRVVQGSGVFGAEHSETLTESITVNGSTQLSTLYPITSVSSSNLNLLTEDGTPYTGSFTVDDAGVIQLGQICYGYASITYVHEWIEIEVTGLDTTARDKRNALLLVTSGTGNDSIDVTFPDVEDAESSIAPDDETFIRIWAHRNKNNRATRDPLSVREFYEVTRSIGTVEVDGVTIERARSVTMQEGEGGQNIRFTFDIPPVETGG	hypothetical protein vBVcaS_HC034 [Vibrio phage vB_VcaS_HC]	99.7	1	1.1e-161	QCG76679.1						hypothetical protein
ORF_69	432	39668	40966	+	ATGGCAACGTTTAATTTTGAAACATTCTATTTTGTTCAAGCCAACCAGTTAACCGCCGATTTTACTAGCCGTTATTCCGTGGCTGAACGATTAACCGCAGACTTTGAAAGCACATACAATGCAGTGCAAGCGCGAGTATTTAACTTTGAAACGTCGTACAGTGTGCGACCTATCGGCGAACGCGTCGCGGACTTCGGAACGTCGTACCTAGTTACTGACCCTTACATAGCCCCAAGCGTTCCCGAAACTATCACTATTTCGGTTGCGGGTCAGCCTATCGACTTCGACACGGTAACGGGTCAGCTTTCGATCGCGATCAACACTTCCGGCGTTGGCTACACATGTTCGTTTATTTCTCACGACTTGCCCGAAGTTCTAGGGATAGGCGACACAATCGAA…	MATFNFETFYFVQANQLTADFTSRYSVAERLTADFESTYNAVQARVFNFETSYSVRPIGERVADFGTSYLVTDPYIAPSVPETITISVAGQPIDFDTVTGQLSIAINTSGVGYTCSFISHDLPEVLGIGDTIEINVGGLIYNFIFDRLQEEENGLEASTRTVSGVSPLQVFGSPRAIAIDFTNETPRLASDIVRGLLGSVTWEIVDWVIPEFRLAVTQQTPLQIAQSVVEAAGGILTSDRLGNAVAKYRYPVSTNDYQTTTPDQIYNTFDHVFSRRQSLDPKTGFNNFLVTDVAQGTQGTRFSDVLDFDLSSRSSATITAYLSPVRDVVLQHTAPESLTIETIGERLMLEQVEDVEIRNGEGQTRRPIASITAMDFISLPLTGVAYEPGASLLTTADPN…	hypothetical protein [Vibrio phage D4]	99.77	1	0	UHD87331.1						hypothetical protein
ORF_70	174	40969	41493	+	ATGCCGGAACAAGTATCACGAAGCCTAGTTATTGACTTCGAGCAGGGCGGCAATGCTAGCGGCAACAATGGCGGCGAACTTCTTCTAGTGTACGACGATCGAGAAGAAAGCGACGGCGGCTTGAACGTAAGACGGCAACCACTTTTCACGGATAACGCATATATGCTTCTTTATCCATTCCGGGCGTCTAACATTGTTGTTACTGTTTCGGCGGGCAACGTAACACACAACCCGGCAGCAGTTACGCAAACGTTAACCGAAATCGTGACATTTGACGAAGACAACGAAAGCCGCGTGCGCCGCCCTGTTAATCGCATATTGTCAACTGAATGGGTAGGCGGTAACGGTGGAACAATCAGCCACGAAGGATCTAACTTGACGATCCCGAACGCGGGTAAC…	MPEQVSRSLVIDFEQGGNASGNNGGELLLVYDDREESDGGLNVRRQPLFTDNAYMLLYPFRASNIVVTVSAGNVTHNPAAVTQTLTEIVTFDEDNESRVRRPVNRILSTEWVGGNGGTISHEGSNLTIPNAGNFVARLTYETIYNVIEVRPPTLDPAANEEYTVNVVVTADEDL	hypothetical protein [Vibrio phage D4]	99.43	1	2e-120	UHD87332.1						hypothetical protein
ORF_71	100	41494	41796	+	ATGCCAACGATTAGAGTTAGACGCTTTGACGGAACGAAAGAAGGCGATCCGATTATTGAAATATTAGCCGCAGACGAAGCCGCCCTAATGCAGCGCGGGCGAAATGCGCTAGATGATTCGGCGACAGATAAGCAAGAGATCACGCAAGAAATACCATACGCGCCGGATCTTGAATTGCTAGACCTTGCCGCCGTGCTAAACTATAGCGACGGGTCAGAGGTTCGCGGGCGTGTTACCAATATTTCGCATAGCTTCAGCTTACCCGAAGCAATAACCACCCTGACAATTGAGGCGGTCGCATGA	MPTIRVRRFDGTKEGDPIIEILAADEAALMQRGRNALDDSATDKQEITQEIPYAPDLELLDLAAVLNYSDGSEVRGRVTNISHSFSLPEAITTLTIEAVA	hypothetical protein vBVcaS_HC031 [Vibrio phage vB_VcaS_HC]	99	1	5.8e-46	QCG76676.1						hypothetical protein
ORF_72	75	41793	42020	+	ATGAACACATTAGACACATTAAGAGACTTGCTAGGCGTCGGGGAACGTAGAACGGCGGGAACAGTGCAAAGGATTGGTGCAACTATTCAGGTCGCCACAAGCGCGGGGGTTATGATCGTTCCCGCCCCTAGCAACGTTCCCGCCGTGGGGGATCTAGTTATTATTGAAAGTAACCAGATCACGCACAATTTAGGGCGAGAAACGGAGATCCCGATCTATGACACATAA	MNTLDTLRDLLGVGERRTAGTVQRIGATIQVATSAGVMIVPAPSNVPAVGDLVIIESNQITHNLGRETEIPIYDT	hypothetical protein vBVcaS_HC030 [Vibrio phage vB_VcaS_HC]	100	1	2.3e-31	QCG76675.1						hypothetical protein
ORF_73	144	42010	42444	+	ATGACACATAAAACAGGGCGTGCACACCTTCAGAGATACCCAAGCACGGATCAGGGCACACTAGGAAGTTTGACGCTTCCAAACGGCGAGGTGTTAAGCACTATTGAATTACCCGACCGGGACAACCGCACAAGTATTTCGAGAATCCCGGCGGGCTTATATGTCGTTACCCCTTGGAAGTCTAACAAGTTCGGCAACGTGTGGATCTTGGAAGACGTAGAGGGGCGCACTTATATTTTGATTCACAAAGGCAACGTAGCCGGGGATCGCGCACTAGGTTATAAAACGCATTCTAACGGCTGCATTCTGATCGGCGTTAGCTTTGGCGTGCTTTGGGGGCAACTAGCGGTTTTGAATAGCGCTAAAGCCCTTCGCATGTGTCACGAAGCTTTAGACGAT…	MTHKTGRAHLQRYPSTDQGTLGSLTLPNGEVLSTIELPDRDNRTSISRIPAGLYVVTPWKSNKFGNVWILEDVEGRTYILIHKGNVAGDRALGYKTHSNGCILIGVSFGVLWGQLAVLNSAKALRMCHEALDDYEQFELMIEDF	hypothetical protein [Vibrio phage D4]	99.31	1	3e-102	UHD87208.1	2.1148e-33	pfam18925	DUF5675	Family of unknown function (DUF5675); This presumed domain is found in bacteria, archaea, alveolata and caudoviruses. Proteins in this family are typically between 133 and 179 amino acids in length.		DUF5675 domain-containing protein
ORF_74	179	42446	42985	+	ATGGATTGGATAGCGGATATTTTCACGGCAGCAGTTAGCGGCGGTTTAACCGGGTTACTTGGCACGGTCTTTTCGGGTCTTGTAATGTGGAAGGAAAATAGCGACAAGCGCAAGTTTGAACTTGAAATGCGTCGTCTAGATATTAGCGAGCGCAAAGCCGAAGCCGAAATAACCCTGAAGCAAACAGAAGCAGAAACCGAAGCAACCAAGATAGCCGCAGAGCTAAACGCCTTCCAAGCGTCACAGAAGGGCGATAAAGCAACTTACTCGACCAAACACCCGTCTAACGGTTGGTTAATCGCTGTAGACGTTGTGAGGGGCTTAATTCGCCCGGTGTTAACCCTTGCTTTAGTGACTATTACCACGATGATAACTTTCGATGCGATCGAAGCAACGGGC…	MDWIADIFTAAVSGGLTGLLGTVFSGLVMWKENSDKRKFELEMRRLDISERKAEAEITLKQTEAETEATKIAAELNAFQASQKGDKATYSTKHPSNGWLIAVDVVRGLIRPVLTLALVTITTMITFDAIEATGGYEKFVAVQGVNIVLSLIESLIYMTNTAVLWWFGARSLSKSVKKHA	TMhelix containing protein [Vibrio phage vB_VcaS_HC]	100	1	2.6e-89	QCG76673.1						TMhelix containing protein
ORF_75	407	43109	44332	+	ATGCACACTTTAGAACTGGCACTACGATCACGCGTGCCGCTTATTTCTGTTTCAACTAGCGACCCGGTAAACGCACCGGAAATTATCCGACGCCTTGCGGGTTGCCGTATTGGTGTTATGAATACGCTAGACGTTGATAACTACCGCGACAAAGACGGGCGTTTAATTGAAGACGAAGACTTTTACAATGTAGGCGTAGTTTATCCGCACGGCGAAATAGTCGGCACTTACGAAGACATTTACGAGTTTGCACAACTAAACGACTTTAGCTTTGTTTTATTGAACACCGAATACGACAGCCCGTTATTTATGGACATTGGCGAAATGCCCGTGCCTAAAGAAATGATCGCAGAACGTATCGAACAAGTATCACCGCAAGACCCTGTAGCGGATATTCTA…	MHTLELALRSRVPLISVSTSDPVNAPEIIRRLAGCRIGVMNTLDVDNYRDKDGRLIEDEDFYNVGVVYPHGEIVGTYEDIYEFAQLNDFSFVLLNTEYDSPLFMDIGEMPVPKEMIAERIEQVSPQDPVADILAAVGGLDLKMITEILKITQVRDGTVTAQGVVDTRKNVVPTVTGLSQLETKMRFYEPSTAICEWVASNAHYVKDDDIDPRLRPKGLLFNGLPGCGKTQGAKYIAEALKLPLYLLDIAGLLNRYHGESETNLIRALSRIDEESPCVVLMDEVEKLFFGTDEGTQNRLLAKLLWWLQERTSNAVVIMTCNDIDKLPKELYREGRIDRVVTFEGIKSQKHATEFVKNMLSTFEGYKRPTGTIISQAVSALVKEAGEQGVAHSKLAQVSED…	AAA family ATPase [Vibrio phage vB_VcaS_HC]	99.8	1	1.6e-230	QCG76672.1	2.80017e-38	cl38936	P-loop_NTPase superfamily	P-loop containing Nucleoside Triphosphate Hydrolases; Members of the P-loop NTPase domain superfamily are characterized by a conserved nucleotide phosphate-binding motif, also referred to as the Walker A motif (GxxxxGK[S/T], where x is any residue), and the Walker B motif (hhhh[D/E], where h is a hydrophobic residue). The Walker A and B motifs bind the beta-gamma phosphate moiety of the bound nuc…	ATPase, AAA family	AAA family ATPase
ORF_76	495	44719	46206	+	ATGCAAAACGACCAACCAGAAGTAAAACTACCCCCGCTAGGTTCTTTTTTAATTGAACGATTTTTAGATTGCCGATACTCCAACCCTAACGACCCGGCAAGCAAGGCAACGTCTACACACTTAGGCGCGCGCATTGCTTATCACATTGCATCACATACCGGGCTTTACATCATGAAAACCTATGAAGAACTAGCCGAGCTATTTTGTATTAGTCAGACTTCAATCAAGGGCGCTTTAGGCGGTCTTCGTAAAGCAGAGCTAATCGAAGTTCGCACGACGCGAGTTAGCCGAGAAAAGAACGGTTTAATTCAAGACTTCAGAGGCGGCAACGTAACGAGCCTAATCAAGCCCGCGATTAATTGGTATTGTTCGGATAAATACATCGTGAACGAATCTACA…	MQNDQPEVKLPPLGSFLIERFLDCRYSNPNDPASKATSTHLGARIAYHIASHTGLYIMKTYEELAELFCISQTSIKGALGGLRKAELIEVRTTRVSREKNGLIQDFRGGNVTSLIKPAINWYCSDKYIVNESTARAVVRARAYAFAAVQKHYPDLYFDVAFIATGKLKYATKENVPTVRADFYLCSGQKRVGLGLKIAQHKEFNKDLLEVLKKEKYLRPDQGTTEVENLPESDAGDQLPETNQQTPPIDETNELTNEGEAPNLDHSDQPEDQTMIPKHPKLSEKPKKEAPKQSAAELAAKLETTGRVKPGYSAKADTLKPTNKKDLKDACRMINKAAVPQGSGAPHYSHTAFVETLAKRISSLKNERKANYAEAIKLTAFAMKNYAAYHAFLSQGSSQS…	winged helix-turn-helix DNA-binding domain protein [Vibrio phage D4]	98.99	1	0	UHD87211.1						winged helix-turn-helix DNA-binding domain protein
ORF_77	197	46206	46799	+	ATGAACCCGGAAACAAAACAAAGTTACTTTGCGTATGGTTTGCTTGATCCGAAGAACGCATATCATCACGAAGTTTTAAATAATATTTCTTGGTATGCCGAAACAGGCGTGCGCCCCGAATACATTTACCGCCACCGATTAACGGAGTATTTACCCGCCGATTGTCAGTTGTGCAAGGTAGCGATCAACATTCGCAAGTTTAAGCAGAACACACGCGGCGTATTTTTCAACCAACCTTACGCGGCTAACACGGGGCACATTGCGCAAGCGTTCGCCGGGACTATGATCCGCAACGAGATCCCCGCGCGAGTAATGCAGCTAGGCGAGGCGCTTCAGCAATTGAAAGAGCGCGGCTTGTATGCTAGCCCGGTTTACGTGCTCACATACCCTACGCGCTAT…	MNPETKQSYFAYGLLDPKNAYHHEVLNNISWYAETGVRPEYIYRHRLTEYLPADCQLCKVAINIRKFKQNTRGVFFNQPYAANTGHIAQAFAGTMIRNEIPARVMQLGEALQQLKERGLYASPVYVLTYPTRYNGNVTNFNMATLFDLLTWAERKNVFLVLVNDSSLTDTLNLNYEEENYLKSRFAIIEGVEEWQSH	hypothetical protein vBVcaS_HC025 [Vibrio phage vB_VcaS_HC]	99.5	1	8.6e-110	QCG76670.1						hypothetical protein
ORF_78	482	46784	48232	+	ATGGCAATCACATTAAAACCTAAAAGCGGCGAGAGCTTAGGCGAAGCAACCTTCGACGCAGTAACCACAGAATCAGATTCTAATGCCGATTATATCGAAGAACAGGAAGGCGAAACGGGCGGCGGTCTTCGGATCGGGGTCGGCAACAAATCGGAAAAAAACATTTCTTTGCAATTAATGTCAAACATCCTAGCGTTTGGCAGCGTGCGAGATTTCCACGAACACCAACCGCCGCGCGCGGCTTTGTCCGTTGGCGATCAAGAGCTATTCGAAACACTAAGCGAATACGCCTCAAAATATGGGGTCTTGCCAAGTGAAGACGATTTCAGACAATACGCCGAAGACGCCGGGATCGAGTTTCCCGGTTTGCCGTCACCTAACGAAGAACAGGGGCACGGT…	MAITLKPKSGESLGEATFDAVTTESDSNADYIEEQEGETGGGLRIGVGNKSEKNISLQLMSNILAFGSVRDFHEHQPPRAALSVGDQELFETLSEYASKYGVLPSEDDFRQYAEDAGIEFPGLPSPNEEQGHGYLLDKLLENAQDTKLTGFIQKALISRNEGIKPLDRTRELMDDLTKVMRLDPEIAKQDPVAQAVSVGLRHRQKLLLKAAQGVPFGLETFDTEAGGFVPNTVNVIAARPSIGKTFLALKAAISAYDAGKRVKFESMEMSTAQLWDRFFAMRAKIEPNKISKFGLSTREQKRLDAEIEKFQAEIESGEKFITFGHPSGKYTPTDIYNECVRDEIDFLVLDAAYLVQHENDFLNTKTWDKIREVINEIKLKIASPLNIPVIATYQLIDEV…	replicative DNA helicase [Vibrio phage vB_VcaS_HC]	99.2	1	1.2e-274	QCG76669.1	1.26998e-20	cl38936	P-loop_NTPase superfamily	P-loop containing Nucleoside Triphosphate Hydrolases; Members of the P-loop NTPase domain superfamily are characterized by a conserved nucleotide phosphate-binding motif, also referred to as the Walker A motif (GxxxxGK[S/T], where x is any residue), and the Walker B motif (hhhh[D/E], where h is a hydrophobic residue). The Walker A and B motifs bind the beta-gamma phosphate moiety of the bound nuc…	Replicative DNA helicase (DnaB) (EC 3.6.4.12)	replicative DNA helicase
ORF_79	194	48304	48888	+	ATGGCGGTTAAAATCGCGCAAAGCATCGCTAGCAAAAAAGCGGCAGCTAAAAAAACTGAAGGCAAGAAACCGACGCCGGGAACAATCGTAAAAGGCGAAATGGTCGAATCTTCGGTAGTCAAGCAGGAAAAGAAAAAGCCAACCACTAAGATCGACACTAGCGCCATTGCTAAACCTTCGGCGTTGAAAGAAGGTCTAAAACCTTTCGTTGAAAAGCTGAACGACAAAAAAACCATTGCCGCAGCTTCTAAGAAAACTTCAGACGCCGACGCGAAAGCGGTTAAAGCACTTGAAGGCGAGATCGTCACGTTCGTTAACGACGAGAATCTAGCCCCGGAAGCAACGATCGACGTAGCCGTAGACGGCAAGATCCTAAACGTTGGTAAGGCGGCGGAATCT…	MAVKIAQSIASKKAAAKKTEGKKPTPGTIVKGEMVESSVVKQEKKKPTTKIDTSAIAKPSALKEGLKPFVEKLNDKKTIAAASKKTSDADAKAVKALEGEIVTFVNDENLAPEATIDVAVDGKILNVGKAAESKTLTDALTAYALLEQVEEGLGDKLMTFKMGDLEKHLTSKQLESVIKVSTDNSKRRVTLKDE	hypothetical protein [Vibrio phage D4]	98.45	1	1e-128	UHD87214.1						hypothetical protein
ORF_80	328	48881	49867	+	ATGAATAAAACCAACCTGATCGAGCTAATGGAATGTTTAGGCGTTGAAAGCGTTAACACGGTTCGATCGGGTTGGGTTCGTGGTTATTGCCCTTTAGCCCCGTGGAAACACGCGGGCTACAATCCAAACGACCGAAAGATTAAAAAAGATCCCAACTTCGGGATCAAAATCGACCCGATGCAATCACATGTTAACTGCTTCACTTGCGGCACACATGGCGACCTTTACAGTTTCTTGCTTGAATTAAAGCACTTGAATAAACGCGCCCCTTCAGGCGTTCACTACAACTTTGAAAGAGCCGCCGAGCTTATTGCCAACGAAGGCGACTTAGATCAGGCAACGGCGGAGCTTTTGCAAATGGTTAACGCGCAAGGCGAAGTCGAGCCGTTGACTGAATTT…	MNKTNLIELMECLGVESVNTVRSGWVRGYCPLAPWKHAGYNPNDRKIKKDPNFGIKIDPMQSHVNCFTCGTHGDLYSFLLELKHLNKRAPSGVHYNFERAAELIANEGDLDQATAELLQMVNAQGEVEPLTEFSEAWLDQFPKAYNAKGVHPYLADRGVPLRIAQMFDIRLDPALNRISFPIRGANKKLYGFHGRAIDKTNELRYFAYEYLGKRNPNVWLNENNVDFDETLVLCEGQFDVASIARVYENVLGSQTSALNAAKMARIKRAKRLVSFYDHGTGGDHAREYLDQYCAKHGLQLHHVIPTEKQGDAGDMTEKMIYDRLIEVI	DNA primase [Vibrio phage 29Fa.3]	75	1	0	UYD21522.1	1.9662e-10	cl43116	DnaG superfamily	DNA primase (bacterial type) [Replication, recombination and repair]; DNA primase (bacterial type) [DNA replication, recombination, and repair].		DNA primase
ORF_81	305	49881	50798	+	ATGGCAGTTAAATTAAACACCACCAAACCAAAGCGCGGTCAGAAGAAACAAGAAGTTGAACTAGACGAAAAAGGCGTAGTAGTTCAGACCGAAGAAGGCAAAAAGGAAGCAAAGAAAAATGCTTCAACTTCGTTTCTAAAACGTGGTGACGATGCGCGCAAAGCCCTGTTACAGCAAGACGCACAAGCAGAGCAAGAAAAAGAGATTCGCGGCACGTATCAAAACTTCTATTTGAAGGCGGGCGGTCAAGCTACGATCACTTTTTTAGATGGTGATCTAGACAAAGACAAGTTGCTAGATATGCCGCTAATGTATTTGCACAGTGTTTACCATGCGGGCATGGGTACAAACGGGCGTCGTATCAACTTAGTTTGTACGCAAGACAGTGAGGGCGATTGT…	MAVKLNTTKPKRGQKKQEVELDEKGVVVQTEEGKKEAKKNASTSFLKRGDDARKALLQQDAQAEQEKEIRGTYQNFYLKAGGQATITFLDGDLDKDKLLDMPLMYLHSVYHAGMGTNGRRINLVCTQDSEGDCPICAYDKAQLVGCLTVVEHTQYETAEGTVTNPRRLFLPKRQTMRELQEAAAQLGGLRGYQFKVRRHGKKSPIVGDELELVADRIPEEKLKAVFDACQGSDAIDYETELNYFTNDQLHAMGIVDGVAKGAQQSSFGGGSGAPTHSPAAGNSGMSLPGAAGAAPGLPSSFEDDL	hypothetical protein [Vibrio phage D4]	98.69	1	0	UHD87216.1						hypothetical protein
ORF_82	475	50846	52273	+	ATGAGTGAATTAAAAGATTATATGCGCGTTAGCCTTCCGCCTAAGATCCTAAAGTTCGGCGGCATGTATTGGGCTACAGACAAAATGAAAGATCGGTTTACCGCCGAGATCAAGAACCTAGACGGCAAGAAAGAGAAACTAAAACTATACAAGCCGTTAGGACAGCACGACGAGCAAGGGCGCGAATTAATCCTAGTGCCCCGCAAATGTTGCCCCATACCCAAGGGCGACCGTGACAAGCGCTCTAGAGGCTATCACGTTGACTATCATTGCACCCTGAAGCCGCGCGACGATAATCAACGAACATTTATTCGACAGGGTGAAGCACTGTTAGCGGCGGGCGAAAGTTTCATAGGTAAAGCCCCGACCGGGTTCGGCAAAATGGCGGTATCAATGCCA…	MSELKDYMRVSLPPKILKFGGMYWATDKMKDRFTAEIKNLDGKKEKLKLYKPLGQHDEQGRELILVPRKCCPIPKGDRDKRSRGYHVDYHCTLKPRDDNQRTFIRQGEALLAAGESFIGKAPTGFGKMAVSMPLIAKAATTTLIIIHKEDLETQWRDHFKKFLGLKDSEIGLIKGNICRVRGKKVVIGYVQSLCKEDRYPPYVYNYFGLVIPDEVHKMGAAEFSQAAWLFSAFQWMGLSATPRRKDGRTILLEAFIGEVKINIEQIQLVPKIIQAYTAWQVPRVPRWNKDKGCNEMVYMPHKPGRTSGVVKHMRDDENRNGIICDFVAKAYQHGRYTIIFAEHKDHLKTLENMLVLYGVNRKDIGYYIGGLSEKKREEVKKKRVALATYAMTESATDNP…	putative DNA helicase [Vibrio phage D4]	98.74	1	0	UHD87217.1	8.49391e-33	cl34083	SSL2 superfamily	Superfamily II DNA or RNA helicase [Transcription, Replication, recombination and repair]; DNA or RNA helicases of superfamily II [Transcription / DNA replication, recombination, and repair].	DNA helicase (Rad25 homolog)	putative DNA helicase
ORF_83	150	52422	52874	+	ATGGCACGCAGAGCCAAAGAACTAACCAACGACCAACAAGAAGAACGCCAAGAGAAAACACGCGAGCAATCGCGCAAGTGGTATGCAGACAACAAAGACGATCACAACGCAAAGCGTCGTAGTCGTTACGAGTCAGATCCCGAATACCGCGAGAAGGCGAAAGAGCAAGCGCGCTTATCTGCGCAAAAGCGCCGCGAAGCTAACCCAAGCGTTACGGGTGTTTATCACCGTGAATTAAACGGCGTACAAGTTCAGGTCTTCAAAGCTTCAGACGTAGCCGAGGAAGCCGGGATCAATGTGCGCACCCTGAAGGCAGACGAAAAAGCGGGCAAGATCCCGGCTATGTCTTTCGAGGGACGACACCGCGTTTATACTAGCCAACAAAAAGCTAATCTAATC…	MARRAKELTNDQQEERQEKTREQSRKWYADNKDDHNAKRRSRYESDPEYREKAKEQARLSAQKRREANPSVTGVYHRELNGVQVQVFKASDVAEEAGINVRTLKADEKAGKIPAMSFEGRHRVYTSQQKANLIAYYAGNITADQLAANWS	putative DNA-binding domain protein [Vibrio phage D4]	99.33	1	2e-104	UHD87218.1	0.00126153	cl02600	HTH_MerR-SF superfamily	Helix-Turn-Helix DNA binding domain of transcription regulators from the MerR superfamily; Helix-turn-helix (HTH) transcription regulator MerR superfamily, N-terminal domain. The MerR family transcription regulators have been shown to mediate responses to stress including exposure to heavy metals, drugs, or oxygen radicals in eubacterial and some archaeal species. They regulate transcription of m…		putative DNA-binding domain protein
ORF_84	127	52881	53264	+	ATGGCAGTTTCAATCATTAAAAAGTCAAAGAATCAAACTACTAAAAGCGCGAAGCCGTCGCCACAAATACGAACGCAAGTTAGCGTCGAAAGTACCGATATGGACGGCAAGCGCAAAGAACGCATTTTGCGCGACCAAACAGAACGCGCGCCAATCCCTGATCAAGAATACAACCAACCCGTCGCTAATGTCGGGTTTAACTGTAGCATGACGAAGAATCTAGGCGACTTTAACAGCCTAAAAGTCGGCGTTAGTTTGCACCTTCCTTGTTACGTTCACGAAATCCACGAAACCTACGATCACGCAAAAGGGTTCGTCGAAGCCAAGCTAAACGAAACACTAGAAGAATACGCCGACGTAACAGCCGAAGATTTCGAAGAATAA	MAVSIIKKSKNQTTKSAKPSPQIRTQVSVESTDMDGKRKERILRDQTERAPIPDQEYNQPVANVGFNCSMTKNLGDFNSLKVGVSLHLPCYVHEIHETYDHAKGFVEAKLNETLEEYADVTAEDFEE	hypothetical protein vBVcaS_HC018 [Vibrio phage vB_VcaS_HC]	100	1	5.1e-63	QCG76663.1						hypothetical protein
ORF_85	358	53275	54351	+	ATGGTAAGCACAGCCGACGTAATTAAACAGGTAAACAAGAGCGTAGGATCTAACGCTGCAAAGCTAGCTACAGACTTTGAAAACTGTCAGCGAATCCCGACGGGCGTTTTTGAGTTAGATTACATTACGGGGGGCGGCGTTCCACGCGGTCGCGTTTCAATATTCTTCGGCTTCGAGTCGAGCAACAAAACAAACCTTGCCCTACTCACTGCAAAAAACGATATGTTATTAGACGCCAACTTGCCCGCAGAGAAGCGCCGCAAATGGCTAATGGTGGACATTGAAAACAGTTTCGATCGTACTTGGGCGGCGCGCCTTGGCATTCCACTAGATCAATTGATTGTCGTTAAACCTGATTACGCCGAGCAATCGATCGACATTATCGACGCGTTTATGCAA…	MVSTADVIKQVNKSVGSNAAKLATDFENCQRIPTGVFELDYITGGGVPRGRVSIFFGFESSNKTNLALLTAKNDMLLDANLPAEKRRKWLMVDIENSFDRTWAARLGIPLDQLIVVKPDYAEQSIDIIDAFMQAEDLSGIIIDSIAMLMPEAEAENSAERVQVGGNALIVTKLMRFLTRGLTSAAKNGRYPTVICINQIRHKIGVNFGNPETMAGGNAVRFQSGLTLRLNGKDKIIKAIDPNMAVAKTTSAIVKKAKVPYLSANTELDLCMRNFDRYAIGQSMDHNFMLAQLKDLGWMVRNGNKWDYAGETYNKQDDVIDAIYEDPDYLETVKREIIKTRMIQIHGEESWVDYEAAAA	RecA protein [Vibrio phage D4]	100	1	0	UHD87220.1	1.96698e-50	cl38936	P-loop_NTPase superfamily	P-loop containing Nucleoside Triphosphate Hydrolases; Members of the P-loop NTPase domain superfamily are characterized by a conserved nucleotide phosphate-binding motif, also referred to as the Walker A motif (GxxxxGK[S/T], where x is any residue), and the Walker B motif (hhhh[D/E], where h is a hydrophobic residue). The Walker A and B motifs bind the beta-gamma phosphate moiety of the bound nuc…	RecA protein	RecA protein
ORF_86	137	54332	54745	+	ATGAAGCAGCCGCAGCCTAAAACCTACGGGGTTAAGCCCAAAAAGCCTAACCCGTTTATCGAAGGTAAAGACAAGCAGAAGAACCGCCACGGTTTTAAAAGTGAAAAGCGCTTATCAAAGCAAATGGGTTCAAAGCTTATGGCGGGTTCAGGTTCGCAAGTCGGCAAGAAAAGCGACGCGATTCTAGACGTTCCCGGTTATCAATTCCGCATTGAGAGCAAAGCCACTAAAAATAAGTCGTTCAGCGTAAAATATGACGTACTAGAAAAGATTCGCAAAGAGGCTAGCGACACAGGGCGCACCCCTGTTTTAACTGTCTCTTTTACGAATGAACTAGGCGAAGCCCTACAAGGCGGCGATTACGCAATGATCCCTATGTGGTTATTTATGGAGGTCTTC…	MKQPQPKTYGVKPKKPNPFIEGKDKQKNRHGFKSEKRLSKQMGSKLMAGSGSQVGKKSDAILDVPGYQFRIESKATKNKSFSVKYDVLEKIRKEASDTGRTPVLTVSFTNELGEALQGGDYAMIPMWLFMEVFNNGD	hypothetical protein [Vibrio phage D4]	100	1	3e-95	UHD87221.1						hypothetical protein
ORF_87	331	54735	55730	+	ATGGCGATTAAAGCCGGGAACTTCTTCAAGAAACAACTACAAGAAGCGCCCCAAGAAATCGACCTAAACGCACCTAAGAAAAAGCCCGGCACTAAGCCGGGCAAAGTGCCTCTAATGAAGTTCAAAGACCACGCAAAGAAACTAAACATTTCGACCGACTTTTGCGTGATCACAGAATTACATTGTGAAATGTCCGGGCACGACCCTGATCGACCTTACCACCGTTTACACGCTTCAGACGTTACCAACCAAGATCTAGAGTTTTGCCCGCGTGAACGCGCCTTGCTTATCTCAACAGAAGCGGAGCAGAAGACGCGATACATTAGCACCGAAACCCGAACATACTTTGATATAGGCGAAGCGTATCACGACCTTGTGCGCGAAAAATGGGGCGTTAAC…	MAIKAGNFFKKQLQEAPQEIDLNAPKKKPGTKPGKVPLMKFKDHAKKLNISTDFCVITELHCEMSGHDPDRPYHRLHASDVTNQDLEFCPRERALLISTEAEQKTRYISTETRTYFDIGEAYHDLVREKWGVNVSFGNWRCLGCDKVIKHSHKPDKCPKCGNKNLKYDELRVKSADTSISCGIDWQVLNYKIDQAIPVEIKSINADEFKKLVAPHVEHRVRTRLYLHSIANAEKPEEVEHLRTDLAMIIYVSKGAPDEGEYLGGSGFTEKKSPFKNFLIQRDDAEIEDYLNKGRQLKAFLAGGNLPEKICKTSSDKRAGLCAMCDQCWSKA	rubredoxin-type fold protein [Vibrio phage D4]	99.7	1	0	UHD87222.1						rubredoxin-type fold protein
ORF_88	184	55730	56284	+	ATGCGAATTGCTAGTTTTGATATAAGCACAAATACAGGGGTTAGCGTAGGCGACTACGAGAACGGCGAGTTAACCCGAATCTACCTTGAAACATGGAAGGAGAAGAAACGCGAAAGACCAATAGACCGCGCCCGCGAGTTCGGTGATCGCACTATGTGGTTTTTGCAAGAATACGACCCGGATCTAATTATTATCGAAGGTTACGCAACCGGGGCGCGTAATATGAGCACCGCGATTATTGAGTGCAGCGCCATGATCAAGTTTGTATTAGCCGCCAAGGGCTACGACTGGATCGAAATCCCACCTAATACCCTGAAAACATTTGTTGCCAATAATGGCGGGTGCAAAAAGGATGTGATCATTAAACAGGTTTATAAGCTTTGGAACGTCGACACCGAC…	MRIASFDISTNTGVSVGDYENGELTRIYLETWKEKKRERPIDRAREFGDRTMWFLQEYDPDLIIIEGYATGARNMSTAIIECSAMIKFVLAAKGYDWIEIPPNTLKTFVANNGGCKKDVIIKQVYKLWNVDTDDDNQADAVGLMYMGANILGLDCVPKAHLRAWDKIKPHADYIRVTSQLLKNK	ribonuclease H-like domain protein [Vibrio phage D4]	100	1	5e-134	UHD87223.1						ribonuclease H-like domain protein
ORF_89	324	56393	57367	+	ATGGCAAAAGCACCTACTAAACCGAAAACAGCCGAGAAAGGCAACGCAGCCGACGCACTAGAAGCGACGGACAAAAGCAACGGCGCAACAGTAACCGAGACTAAAGCGGAATCTAAAGCCCCGGTTAAACTAACCGCAGCGAAGCGCAAGAAAATTCTTGCAGTGCCGGATCTACCAACGGACGCAATCGCGGAAACTTGCCAAGCTATCGAGTCGCTTCAAGCTAAAGAAGCGCTACCACTTGCGCAACAGCTAATCGAGTCTAACGACTACAACGAATTTAAACTAGGCGGCATCCTTGCAGTTATCGACGTTAACTCTTATTGGAAGGAGTCAGGCGAAGAAAACTTCAAAGCTTTCATTGAATCTCAATTCAACTTGCAGTACCGCAAAGCGATG…	MAKAPTKPKTAEKGNAADALEATDKSNGATVTETKAESKAPVKLTAAKRKKILAVPDLPTDAIAETCQAIESLQAKEALPLAQQLIESNDYNEFKLGGILAVIDVNSYWKESGEENFKAFIESQFNLQYRKAMYLMNIYNCLVESGVEWDQVKDLGWTKLKEICGKLTLENVDTWVELAKKCTTVQLIAEIKNRDGDGNLKEPKADKDEADTPEVSTRTFQVHVEQKQTINDAVGKAKEELGTEHDNSAITHICEQYLQGKLGKKAPAAKAKPWKTQIQELHEKDEDKALEDVIEFVAELYPELDFTVAPAEGDEEGEEEQAEE	hypothetical protein vBVcaS_HC013 [Vibrio phage vB_VcaS_HC]	100	1	1.9e-175	QCG76658.1						hypothetical protein
ORF_90	89	57434	57703	+	ATGGCGGTAATCTTAAAACTACCCACCAAAAAACAACCAGAGCCGCAGCCAAAACCACGCCCACAACGACCAATTAATAACCCGTTATATTGCAAATACTTGGCTAATGTTTATGAAAGTGGTAAAAATAACCCTTGCCGTTTCGTCATTGCGCTAGGGGCTATTTTCGCCACCAACGAAACACAAGCACTAAAACAAGCACAAGCGATTTATACATGTAAGCCGGGGCAAAGGATCGAGCTATCCAACTGTTTAGACCCCTTCAGCTAA	MAVILKLPTKKQPEPQPKPRPQRPINNPLYCKYLANVYESGKNNPCRFVIALGAIFATNETQALKQAQAIYTCKPGQRIELSNCLDPFS	hypothetical protein vBVcaS_HC012 [Vibrio phage vB_VcaS_HC]	100	1	8.3e-36	QCG76657.1						hypothetical protein
ORF_91	247	57728	58471	+	ATGGTCAAAGATACTATTGATTTTAGTTTCAATACGCCGCGATTGTTGAGCAATCCCGCGTACTATCACAAGTTGATTAGTTGCAATACGTTTATTTACCTAAGCAAGATTGCAGCGAATCGAAGCAAGCAGTTTAACGCCCTGAAGGTCGGGGGCATGACAACACAGATCCCATATGTTAAGCCGCGCAAAGACTCAACATTGTTTGATGTGCAGTTTGCTAAGGGTTGGAACAGCGATAACGGCGAAGCTATCAAGATTTTGCGCACTTATCGCAATAGCGACCGATGTAAATATAAAGAACGCTTAGACGCGCTTATAGACACATTACAGGCGATCCCGGATCATTCCGGTTATGCTAAAACCGTGCAGTTAGTCGACAGTTTTATAGTGTGCCTA…	MVKDTIDFSFNTPRLLSNPAYYHKLISCNTFIYLSKIAANRSKQFNALKVGGMTTQIPYVKPRKDSTLFDVQFAKGWNSDNGEAIKILRTYRNSDRCKYKERLDALIDTLQAIPDHSGYAKTVQLVDSFIVCLMFQIARKPLNQAPHLVFMQRKTEHDKSIDRIGALIKQTMSGFYPVNLRVGLSTYKAGLEVQDRPDWMPSIECQTLIGDTKFSDSIVTLLGEYDDPYNTILEHYSFRPVEEPFEV	hypothetical protein vBVcaS_HC011 [Vibrio phage vB_VcaS_HC]	100	1	2e-140	QCG76656.1						hypothetical protein
ORF_92	243	58549	59280	+	ATGACACAAATCACAACGACGATACAAACAACATGCCCGACGCCTTCCGTCTATGACTTGGCTCGCATCATGTTTTGTGATCGCACCGTAATACTTGAACAAATACCCCTAATCTATCAGGCAAACGTGCACGCGTTACACCTACCAAGTTGCACCAACAAGCAACTAACCTTACCCGTAGCCGACCCAACGAATAAGCACATGATTGATCTAGAAGTCGTTAACCTTGACGGCTTTTTTCGCAATCTGCGCGGAATGTTTTTAACAGGCTACGCGAAAGCGCCTAACTTAGATTTGATGTTAGATTTCGTCGAAACATGGCAAGAGCTATGCGCCCTGAAAACCACCCTAGCCGAAGTTAACCTAGCAAGCTTTCAAGCCTTGAAATTGGTTTTCGGT…	MTQITTTIQTTCPTPSVYDLARIMFCDRTVILEQIPLIYQANVHALHLPSCTNKQLTLPVADPTNKHMIDLEVVNLDGFFRNLRGMFLTGYAKAPNLDLMLDFVETWQELCALKTTLAEVNLASFQALKLVFGLDMGEITTDYELTGRNTEDAVSYAHTLTGHFISDLFVYRSGHTSVNEMVIVSEQLQSGETMRYQVVDQDMPGIDELPQHIDVKNTSCLEVLAWLPKEKHHTFFKATLYGD	hypothetical protein vBVcaS_HC010 [Vibrio phage vB_VcaS_HC]	100	1	6.6e-136	QCG76655.1						hypothetical protein
ORF_93	269	59295	60104	+	ATGGCTGCAAAATTTCTCTTACCGCCCAAAGCTAAAACGGTGATCAATAGCAAAGGGCACGAAACAATCGAAAGCGCGGGCGAAAAAGCCGAAACGCCTAGCGATAAAATAACGCAAAGCAATAATGATTACAGCAAGCGCGCTTCTCAACTTCTCGACCCGGTAGCCGTTGACCGGGCAGAACGCGCCCGCGCTATGAGTATCAAAGCTTCACAACGTCAAAAGAAAATCAGAGAAGAAAAGCGCGAAGAACTGATCGAAATGCAACAAGCCGGATTCTTCCCAACTAACGAACAGGCTAAGAACCTTGACACGGAAGACCGACGCCGAGAAGTATTTAAACTACATTTGCGCGGGTATGACCAAACAATGATGGCGGATATTTTCGGCGTACACCGT…	MAAKFLLPPKAKTVINSKGHETIESAGEKAETPSDKITQSNNDYSKRASQLLDPVAVDRAERARAMSIKASQRQKKIREEKREELIEMQQAGFFPTNEQAKNLDTEDRRREVFKLHLRGYDQTMMADIFGVHRQTIVSDMKLVRQKLVKELTDLGAEGLVTQSFSMYELLQHEVLKRLDLIPAAAIKQVAPLIRLAKDLEDSKVKLLSTIGALKPKMIEGAERIAKGDQVVAPEVRTADMMQVLSRVSQRYQNEIENAEDAEIVNNGED	coil containing protein [Vibrio phage vB_VcaS_HC]	100	1	5.1e-137	QCG76654.1						coil containing protein
ORF_94	657	60091	62064	+	ATGGCGAAGACTAAAACAGCCAAAGAGAAAAGAGAGGCGGCAGCACGCCGCCGCAAGGAGGTGATCCCGCCAATCGACCCAAAGAAAGGGAAGAAGGCGCACGACCTTAACTTGCTAGAGAAGATAATGGAAGAAGAACTAGGCGCATTCCCTGAAAAGCAGCGAAAGCCTATGATCCATTATTTGAGTCAATACCTAGCGGGTAACATCAAGTTAGACCTTGCCGACTATCACACGATCCCGGTTGACCCGCGCACGTTCCTAATGGACGATTTTTACTTAGGTTTGAAAGACGACGTTTACCCGGCGTTGATCGATGAATTTTGCGAAATGAATAGCGGCAAATATATCGAAATAGTTTTAACGGGTGGTATAGGTACGGGTAAAACCACGCTTGCG…	MAKTKTAKEKREAAARRRKEVIPPIDPKKGKKAHDLNLLEKIMEEELGAFPEKQRKPMIHYLSQYLAGNIKLDLADYHTIPVDPRTFLMDDFYLGLKDDVYPALIDEFCEMNSGKYIEIVLTGGIGTGKTTLAVWNTAYQLYLLSCLKDPHKLFKLDKSSEILIVFQSITADLARKLNYNRFKALIDQSPYFQTRFPYDRRVETELKYPNRIYVRPVSGEDTAAIGQNVIGGIIDEINYMAVTSNSKKEEGGGTYDQAAKVYNSIARRRKSRFMTKGQIAGLLCLVSSRKYPGQFTDRKEEEAKKDKTIYIYDKTIWQIKPKGTYGDKRFNVFIGDATRKPRILDDNEDPRKTYKPADQHLVRAIPVEFRGEFETDMVNALREVAGVATLASHPFILNT…	terminase large subunit [Vibrio phage vB_VcaS_HC]	100	1	0	QCG76653.1						terminase large subunit
ORF_95	80	62081	62323	+	ATGCCTATCTATCGTTGTGAATTTTCCGGGGGCGGAAAGTGTTTAGCGGGTAATACTTTAGAAGAAGCACGCTTCACACTTGAAAGCCACATGCACCAAATCGCGGGCACGGTCGCACCGCCGATCAGGGTGAAACATAAACAGGACGGGAACAAACTATATGAGTGTTATCAGCTAGAGAAAGCAAAGGGCGTTATCCTTTGCGGGCATAAAGAGAACCCGGTCAAAGATTGGCTAAACTAA	MPIYRCEFSGGGKCLAGNTLEEARFTLESHMHQIAGTVAPPIRVKHKQDGNKLYECYQLEKAKGVILCGHKENPVKDWLN	hypothetical protein vBVcaS_HC007 [Vibrio phage vB_VcaS_HC]	100	1	1.2e-41	QCG76652.1						hypothetical protein
ORF_96	87	62440	62703	+	ATGAACACACTAGAAAACAAAATCGAATCTTTTAAATACGACGACTTGATCGCGGCGTGTATGGCATCAATCAAAGACGCAGTAGAAGCACGCGACCAGTCAAAAGAGCGCGACCCTGAAGTGATCGCAATGGTCGCTTACGAAAATACATACGAAGCTAAAGCGTCGGATAAATACCTAAGCGTCGACGAATTAACGTATGAATATTTTCTATCTAGTATGATTGAAAGTGCTAACCTAATCATTACCCACGACCTTTTTTAA	MNTLENKIESFKYDDLIAACMASIKDAVEARDQSKERDPEVIAMVAYENTYEAKASDKYLSVDELTYEYFLSSMIESANLIITHDLF	hypothetical protein vBVcaS_HC006 [Vibrio phage vB_VcaS_HC]	100	1	3.9e-38	QCG76651.1						hypothetical protein
ORF_97	88	62745	63011	+	ATGGCAACTAAGCACCTAAAAATTTATCGAGATTCACGCGGTACGGAGTGGAAGATCGCCGAAATGAAAACGGCAAAACTTGCCAACGTTTACAACGCGACAGCTAACAAGCTAAAGAGTCTTGAAAATGCAGTTAATTGCAAAGGTTACGCAAACCCGGCACAAGAACGCAAGATCGCACAACACAAGCAAATGCTTGCGTCACTTAAAGCCGAGTTAGTTTATAGAAACCCATTTGATTTAGAGGGAATACTAAATGGCTTTTAA	MATKHLKIYRDSRGTEWKIAEMKTAKLANVYNATANKLKSLENAVNCKGYANPAQERKIAQHKQMLASLKAELVYRNPFDLEGILNGF	hypothetical protein vBVcaS_HC005 [Vibrio phage vB_VcaS_HC]	100	1	6.5e-41	QCG76650.1						hypothetical protein
ORF_98	140	63001	63423	+	ATGGCTTTTAAAATTGCAAAACTCGCAAAAAAAGCGAAAGAACCTAGAAACACAAACCCAACCTTGCCGAAGCGCGAACCAAAAGGGCTAACCGCCGCACAGGTTGAAGCAATCGGCGGTTACAAGGTTTATCAGGGCGTGGACACAGAAGGCGCGCTAGTGTTGAAAGAACTAATTAAATTCAACGTTAGCAGCTACCAAAAAATTAAAATGCTAATGGTTAGCGCCATTGAAAGCGGCAAGCCAAGCGAAACAAAGAAAATGCGCGGCTTTCTTCGCGGCTTCAAACTTCCGGGCGGTGACGCAAAACTAACAAAAGAAATCGACGAATTAGAAGTTTTGTTTGACAATTACGGCTACGACGGCGATCCTTCTTATGTCTACGCAGCGTTCGCCGCG…	MAFKIAKLAKKAKEPRNTNPTLPKREPKGLTAAQVEAIGGYKVYQGVDTEGALVLKELIKFNVSSYQKIKMLMVSAIESGKPSETKKMRGFLRGFKLPGGDAKLTKEIDELEVLFDNYGYDGDPSYVYAAFAASDTYLKA	coil containing protein [Vibrio phage vB_VcaS_HC]	100	1	8.1e-70	QCG76649.1						coil containing protein
ORF_99	691	63451	65526	+	GTGTCAAATTACGTTTATAAATTCGACCCTGAAACCACAACAGACGGTTGCGGCGATATGGTTAACCTACTAGGCGGGAAGGGCGCTAACTTGGCTGAAATGGCTAATCTAGGCTTACCCGTACCGCCGGGGCTTACTGTATCTTCCGGGGTCTTTGAACAATGGCGCGCCTTTAAAGATATTGAACAGCGCTTCGAGTTCGTCAAGAACATCACTAAAAACGAAGTTATGCCCGTGTTGGAAGAAATCGCCCGCGATCAGAACCGCCCTTGCCTATGGTCGGTTCGTTCAGGCGCGGCGGTATCAATGCCGGGAATGATGGATACGATCTTAAACGTCGGCATTAACCCGGAAAACCTGAAAGACTATTGCGAGCATTTAGGCGAGCGAACCGCGACA…	VSNYVYKFDPETTTDGCGDMVNLLGGKGANLAEMANLGLPVPPGLTVSSGVFEQWRAFKDIEQRFEFVKNITKNEVMPVLEEIARDQNRPCLWSVRSGAAVSMPGMMDTILNVGINPENLKDYCEHLGERTATDCRRRFLQMYASTVYGHETIDAKVNELLADLRKQAGVATDAELSAVDIGRVCVMIANELEEHVVPYELDLQLAYCINAVFESWDNDRAKYYRKMNGIGDAIGTAVTVQLMVFGNASDKSGSGVMFSSDPNTGDALTVGEYLCNAQGEDVVAGVRTPVSLWEAVEAKQISQGMYKQLMKVAKQLETHYKNMQDIEFTIEDKRLYLLQTRNAKRTGIAAVNYAIDSLKSGLWQRGDLRKLTPREVLESLQPKLEGDVPPPYVTGIAAS…	pyruvate phosphate dikinase [Vibrio phage D4]	99.71	1	0	UHD87234.1	4.99521e-162	cl36985	pyru_phos_dikin superfamily	pyruvate, phosphate dikinase; This model represents pyruvate,phosphate dikinase, also called pyruvate,orthophosphate dikinase. It is similar in sequence to other PEP-utilizing enzymes. [Energy metabolism, Other]	Pyruvate,phosphate dikinase (EC 2.7.9.1)	pyruvate phosphate dikinase
ORF_100	162	65531	66019	+	ATGGCTTTAGTTCTATCAGCACTTAACAAAAAACCGCTTTACATTAACCACAGCAAGATCGTTACTATTGTCGACGACGAAGCGCAAACCGTTGCACTAAGTTACACCGAAGGCGATCAACTGAAAGTCGCGCACTTGGCGGGGATTGGTGACAAAGTTCAGGTGTTAGGCGTAACAATCACACTAAACCAATTTTTCAAAGGCAAAATCGCAAAGATTGCCTTACAAGGTAGTCAAGATATTGTGATCAATACCGAGCAAGTTTACAAAGCCGTGACCGAAGTAACGGGCGGTAAGTTGGTTGCGCGCCGTGTCTACAACTACTTGAACCGTGAATGCGGCATTAACCGACAAAACATTGACAAGCTTGTAGGTTCAGCGAAAGAAGTTACGCGCTTG…	MALVLSALNKKPLYINHSKIVTIVDDEAQTVALSYTEGDQLKVAHLAGIGDKVQVLGVTITLNQFFKGKIAKIALQGSQDIVINTEQVYKAVTEVTGGKLVARRVYNYLNRECGINRQNIDKLVGSAKEVTRLDKGETRTVVSNIEFSTYNGIVFQAKVLNA	hypothetical protein vBVcaS_HC002 [Vibrio phage vB_VcaS_HC]	100	1	5.3e-81	QCG76647.1						hypothetical protein
ORF_101	181	66012	66557	+	ATGCTTAAATCAATCGTACAACGCTTTCACTTTTTATTAGGGGCTACCATGCACAAGAACGTTTTACCACACCCAAAGCCGGGGATGTATCACGGAGTTTTAACAGTAACTAAGCCGAACCACCGCGCCTTTTATCTTTATTGCGGCAGCTTCCGCGACCATATGCCAACGGTCAAAGGAATCAAGCTAGCCCCTGAACTTAACTTAGCGGCTAACTATGAATTGCCGATCGTAGACTTTTCGATCCCGGATATTGGCGAAGTATTGTTGCTTATTGACTGGATAGACAATAACACGAACGAAGATTGCGAACTGTATCTAGGTTGTAACGGCGGGTATGGTCGCACGGGTTTAATTGCGGCGTGCGTTTTGGTAGCATTCGAAGAACAAACGGTAACA…	MLKSIVQRFHFLLGATMHKNVLPHPKPGMYHGVLTVTKPNHRAFYLYCGSFRDHMPTVKGIKLAPELNLAANYELPIVDFSIPDIGEVLLLIDWIDNNTNEDCELYLGCNGGYGRTGLIAACVLVAFEEQTVTSAIETVRKLVHPHCIETRQQEKFVHDFAEILDTLPLEAAIDMAHKNQI	putative protein-tyrosine phosphatase [Vibrio phage vB_VcaS_HC]	100	1	2.3e-101	QCG76646.1	7.77107e-17	cl28904	PTP_DSP_cys superfamily	cys-based protein tyrosine phosphatase and dual-specificity phosphatase superfamily; This superfamily is composed of cys-based phosphatases, which includes classical protein tyrosine phosphatases (PTPs) as well as dual-specificity phosphatases (DUSPs or DSPs). They are characterized by a CxxxxxR conserved catalytic loop (where C is the catalytic cysteine, x is any amino acid, and R is an arginine…		putative protein-tyrosine phosphatase
ORF_102	347	66583	67626	+	ATGTATTTAACACTTGAACAAGTCAAAGCAAACCCACTTTTTAGACAAGTTAATGCGGCGGATCTTGAACTTAAAACGGTAAGCAAAGCGATCAGCATGACGCAAAGCGCCGCTAGCCACAAAATAAGCGTCGATCGATTCGCCTTAACTTTCTACACCCTGAATCACGCGTATAGTGAGATCCGAAACCGAAAGCTAGACAAAGAGCCACTAACAGATCTAGAAACGCGAATCTGTCAGAAGTACGAAGACACTATCGCAATTCAAGCACGTTTCTTGTTTGCCTATCTTACGCTAGCTTGTATTAGGGAAGCCCGCCACGCGGAAGATCCCGGAACTAGCGACGAAGACCCGGCAGACGTAAAACACTTTTTTGATAATTTGTCTAGCTGTAGTTCG…	MYLTLEQVKANPLFRQVNAADLELKTVSKAISMTQSAASHKISVDRFALTFYTLNHAYSEIRNRKLDKEPLTDLETRICQKYEDTIAIQARFLFAYLTLACIREARHAEDPGTSDEDPADVKHFFDNLSSCSSHEAVDRFIHRDINCTVGEFLKVLSVQFKQNNYANGFGGEAWADIADCCFNFVNGTLTAEVFVDLGYHLEHNNGSVFNKDFIFSSEKPDLQKILDCQAAGQAPNLSCHPTREGQQFILESALDESVCALVRGQYDPVDWSKVYRKGNPSNGQYDGFLTNPVKTLEDNYLVTGNKKYKPASDKTPIHYKDNHEKHQHTGEIKPFANHGLNTYQQIR	hypothetical protein vBVcaS_HC121 [Vibrio phage vB_VcaS_HC]	99.7	1	2.9e-201	QCG76759.1						hypothetical protein
ORF_103	280	67637	68479	+	ATGACGTTACACATTTCAAGCAACATTAGCGATCCGGGCTTACTTAGTGACCTTGGGCTAATCGGTCAATTTCAATTAATCGACGTTGCCGCACAGCAAGAAGGCTACCAACCGGGCGACGCCATTCTAACCGAACCTAATAACGCATTAGGCGACAAAAATTATTCGTACTATGTTCAGCTTGTCGGGCAGCAATTAGAGATTTCAATCCCCTATGAGCACTTCGAAGCTTACGAAGAATCAAGCCACGATTTAGGCGCAGCGTTGCCACCACAAACAGAAGCTTGCTTCGAGTTGGTACACGAACAAATCGAAGGCTTTTACGCCAAAGTAAAAAGCTTGCTAGTAAATAAACCCGAAAGCCCAACTATAGCCGCCCTGAAGCTACAGAACAAAGCG…	MTLHISSNISDPGLLSDLGLIGQFQLIDVAAQQEGYQPGDAILTEPNNALGDKNYSYYVQLVGQQLEISIPYEHFEAYEESSHDLGAALPPQTEACFELVHEQIEGFYAKVKSLLVNKPESPTIAALKLQNKAQTAEPTKEIKATSILHYNELLNADPKQKPVELEEAEFLYQPVNGTSANNTYFVICLTTDGLRMAARYDGCALRVRFISTWYNSETEAMIKELCNEFNFTKKTGGHYSVTFLDLNPKFAQRTLYAMLATFDPLRIRTGLPLIEEFKGA	transporter [Vibrio phage vB_VcaS_HC]	100	1	3.5e-157	QCG76758.1						transporter
ORF_104	785	68479	70836	+	ATGCTTTATCTAATGGTCGGCGCTAAGACGACGATAAAAGATCTTCAACGGGTGGTCGCGCCCGTTGTTAAGGCTTACGGAATACCGCACAGAATTATGCGATTTCATGAGGGCGAACCCTGTTTAGGGCAAGGCGACGTTTTATTTATCATGGGTAAGGCAGCGTTTGACGAAATGAGCAAGCACGGCGTTTACCCTAAAAACCGTTCGGTAACGTCCCTTCGTGAAAAACCACAAGTACGCGGCGCGGGGCATGTACTTTGCAGCTATGACGCCGCAATCGGTCGAACTGACCCACAAAAAGAAGCATTCTTGCAAATCGACATTATGCAAGCGTGTCGAATGCACAACACCGGAACAATAAAGCCTATTCTTGGTTCGTACCATTGGCGCGACGAT…	MLYLMVGAKTTIKDLQRVVAPVVKAYGIPHRIMRFHEGEPCLGQGDVLFIMGKAAFDEMSKHGVYPKNRSVTSLREKPQVRGAGHVLCSYDAAIGRTDPQKEAFLQIDIMQACRMHNTGTIKPILGSYHWRDDFSIMIEEIKAQYAETGKPVRVAGDLETVGFDYVAKDRFIVSAQFSHREGYSDLVRFYSPDDQPKEGDELHDQIKWLLNSEMVIMCGANFKYDLNWIKYKWGIECTNFKLDTTLVGSLLNENRSNSLNTHAKLFTDLGGYDDDLNTEYDKGRMDLIPNDALLPYAGGDTDATLRVRNTFARELQQDPWLTNFYVKLLHPASRAFEKMEQNGVLVNGDKLRALGEELEQEKNQYLREMFDMMPRPLALKYRGETRIKAAIVKDYLFGA…	DNA polymerase I [Vibrio phage vB_VcaS_HC]	100	1	0	QCG76757.1	8.42742e-71	cl34031	PolA superfamily	DNA polymerase I - 3'-5' exonuclease and polymerase domains [Replication, recombination and repair]; DNA polymerase I - 3'-5' exonuclease and polymerase domains [DNA replication, recombination, and repair].	DNA polymerase I (EC 2.7.7.7)	DNA polymerase I
ORF_105	621	70838	72703	+	ATGGCAGACAGTAAGAAACAAGATACGGGCGGGAATATGAGCGCCCAACTTATCACGGGCGCAGATTACGACGTTTTCGCAAGCAATAGCTTAATCAGCGTCGACTATGCGAAGAAGGCAGATAAAGCCGACGAAAAGCAGAAGCAAGAAGGGATCAGCGTTTCGGTTCGCGCGGCGGGAAGTACGGGAAATATTATTGTCCCGCGCTTCAGCCCGGTTGCTTTGTCGGTATTTGCCGGGGATTCGCCAAGCCTTGCCCCCTGTATTTCAGCAATGGAAGTCAACGTAGACGGTACAGGCTTCGAAATAGTTCCTAGTAATAAAATGGAAACGGAAGACGAGAACGGCGAGCCTATCGACTTTAGCGACGACGCTATATATCGTTCACTTGTAGATCTG…	MADSKKQDTGGNMSAQLITGADYDVFASNSLISVDYAKKADKADEKQKQEGISVSVRAAGSTGNIIVPRFSPVALSVFAGDSPSLAPCISAMEVNVDGTGFEIVPSNKMETEDENGEPIDFSDDAIYRSLVDLFTNPYPGETMISIRRNLRRDLEETGNGYIEFLLNNDNEVLFLKYLDSKYTRLVEFTENDRTEVQVPVVRNGREFNARIRKNQRRYLYQKGTTARYLKELGAERDLDAQSGEWSQRGQRLPLARRGSAVIHFRVDKDHNNEYGLPRWIAQTRSIDGEIQAQNLNLNYFNNGGIPPVIVFLQNGTLNPDSKLALNAALQGSAESKNRGVVVETTSNGGSLEKAAQVGIKVERFSSEQQNDSMFGNYSENAYTQIKSSYRLPQIFLGRS…	portal protein [Vibrio phage vB_VcaS_HC]	98.2	1	0	QCG76756.1	1.52389e-39	cl42567	COG5518 superfamily	Bacteriophage capsid portal protein [Mobilome: prophages, transposons]; Bacteriophage capsid portal protein [General function prediction only].	Phage portal protein	portal protein
ORF_106	362	72707	73795	+	ATGCCGACACTTGAAGAATTAGAAGCTATCTTGTTTGCGTTGGGCGAAAGACTCGCCCGCGTTTACCTTAGTTCGATCGACGACTTTCTAGACGAAGTAGAAGTGTTTCTAGATAGAAATGATCTTGAAGGTGCGCGGGCGCATATCCGTGACTTAACGCTAGAACCACTTTACGAAGCAAACCGCGAAGTTATCGAGCGAGCAAACATGCAAGCCTTTATCTTCGGTTCGCAGATGATACAACAAAACCCGGTCGGCGTGCCTTCCGGGATCGTTCCTTCGATTGTATCGGCAGCAAGTGAACAAACCGGGCTAATGTTGCGCGACTTGTCGGTAACGATACAAAATAGAATGCTTCGCCGCGTTAACCAGTTCGACACGGACTTGATTAATCGAGGG…	MPTLEELEAILFALGERLARVYLSSIDDFLDEVEVFLDRNDLEGARAHIRDLTLEPLYEANREVIERANMQAFIFGSQMIQQNPVGVPSGIVPSIVSAASEQTGLMLRDLSVTIQNRMLRRVNQFDTDLINRGLKQETPTQERQRILNQFKDNLRRTARGGGSSLVDLVSSLNTTRLVSYGFMNEAALVGIRAYRYNALIDVRTTDFCRHLDGRVFEITNQLDRLDRELRINDSDEIRNFAPFPRFDQIDEFRAMTNEQLTARGWSYPPLHFYCRSVIEYIQGEIQVAGLEIPTAREGLQEILTSDEIRALLNLRGITNTTINLTQGALAAGASALSIIQSLGISAETLGLINAAIQAGLLE	hypothetical protein vBVcaS_HC117 [Vibrio phage vB_VcaS_HC]	99.4	1	1.2e-194	QCG76755.1	0.00226128	cl10072	Phage_Mu_F superfamily	Phage Mu protein F like protein; Members of this family are found in double-stranded DNA bacteriophages, and in some bacteria. A member of this family is required for viral head morphogenesis in bacteriophage SPP1. This family is possibly a minor head protein. This family may be related to the family TT_ORF1 (pfam02956).		phage putative head morphogenesis protein
ORF_107	216	73803	74453	+	ATGGCAGAAAAAGACAGAACACCTAAACACCACTACGAGCAAATCGGGTTACAAGGCGAGAAAGATTACGAACTAAGCACGGGCATGGTGTTAAAAGACTTCCCGCACGGGCAATTCGATTGCCTATATTTAGATCCGCCGTGGCAATACGACGACAAGTTGCACCAAGGCGATCGCGGTGCGGATCATAAGTACGACACAATGAGCCTTGCGGAATTAAAAGAAATGCCGATCCGCCAACTACTGAAGCCGAATAGTGTTGTTTGGATGTGGTCGACAACGCCTTTTACATCCGACGCAATGAAATTAGCGGAACATTGGGGGCTAGAATTGGTTACACGGGGTTTTTGTTGGGTTAAGCGTAACAAAGACAACAACCGCCCGTTTCTTGGCTTAGGG…	MAEKDRTPKHHYEQIGLQGEKDYELSTGMVLKDFPHGQFDCLYLDPPWQYDDKLHQGDRGADHKYDTMSLAELKEMPIRQLLKPNSVVWMWSTTPFTSDAMKLAEHWGLELVTRGFCWVKRNKDNNRPFLGLGHHTRGNPEDCWLFRPKGSKFKPQAVPHELIQSRIREHSRKPDEAIDRINEYCGEFYKDKLELFCRTPRPGWIGWGNDLGKFDN	DNA methyltransferase [Vibrio phage vB_VcaS_HC]	97.7	1	6.3e-130	QCG76754.1	2.04859e-28	cl01947	MT-A70 superfamily	MT-A70; MT-A70 is the S-adenosylmethionine-binding subunit of human mRNA:m6A methyl-transferase (MTase), an enzyme that sequence-specifically methylates adenines in pre-mRNAs.	Adenine DNA methyltransferase, phage-associated	DNA methyltransferase
ORF_108	138	74637	75053	+	ATGGCAACAGGTTTAGCGCCGGACATTGAAGCTAAAAGCGTAAACGGTTGGATCGTTAAGATCATAGCCTTTATCGTGTCAATGTGTTTTATTGGCTTGTGCTATTGGGTGACGGTGACAACGTTCAACGATCACACAACATTGCAGCTAATGAACCAAAAATTTGATAGCGCTTTAATGCAACGAGAGAAGGAAACAACCGAACTAACAAACAAGTTAGTCGGGGTCGCCGATCAACTATCCCAAGTTTCAACTAATTTAGCGCAAGTATCTGCGAGCCTTTACACGAAGGAAGACGCAGCAAAGGAGGCGCAGCGAGTCAATGCGGAACTGAACCACCTGAAAATTAAACAGGCACAAATACAGGGTTCGATTGACTATAAACAAAAATATCCAACT…	MATGLAPDIEAKSVNGWIVKIIAFIVSMCFIGLCYWVTVTTFNDHTTLQLMNQKFDSALMQREKETTELTNKLVGVADQLSQVSTNLAQVSASLYTKEDAAKEAQRVNAELNHLKIKQAQIQGSIDYKQKYPTYQSAQ	TMhelix containing protein [Vibrio phage vB_VcaS_HC]	100	1	1.1e-66	QCG76753.1						TMhelix containing protein
ORF_109	151	75065	75520	+	ATGGCATTTAAAATCATCAAGAAAGCACCCACTAACCAGATCCCCGAACCCACCCCGGAGATATTACCGACTGTTGATCCTAAATACGTAGAATCGCATTTTCCTGTCAAACCTATCAAACGGGCGAGCGCCGACGATATACCGAATTACTGCGCCGACCTGTTAGGGCACAAGTGCCGCCTTTACCTTGCATCTAACAACGACCTAACGAGAACCTACGCGGTTTATTGTTCGGGTTGGTGGATCGGCAACCTTACTACAGGCGGCAGCGAGCACGCAGCTTGTAAAGTGTTAGTGCCTAAAGATTACGGCGATTTAGGAAGTAAAGCGAAGTTTACGCCAACAGGGGTTAACATGGGCGACGGGATCAGCTTGTTAATGAAAGCCGCAGGAGTTATC…	MAFKIIKKAPTNQIPEPTPEILPTVDPKYVESHFPVKPIKRASADDIPNYCADLLGHKCRLYLASNNDLTRTYAVYCSGWWIGNLTTGGSEHAACKVLVPKDYGDLGSKAKFTPTGVNMGDGISLLMKAAGVIEGTPLAPGQKPKIKLAGH	hypothetical protein [Vibrio phage D4]	99.34	1	3e-106	UHD87245.1						hypothetical protein
ORF_110	131	75657	76052	+	ATGTACGAAGGCGAAGTAAAAGCGCAAGGCTTAAACGACTTTCTAAAGAATCTTGAAAAGTCCGAAACATTCGGGGCGCTTCACCCTGAAGTAGATTTCAGCGAATTAGAAGTACGCACGGCGGCAAACCTTAAAGCCCCGGCAATAATCGAAGGTGAAGACATTCACCGTAAAATGGCTTGCGCGATCTTCGGTCTAACGCATTGCGACGTTCGAGAGAAGCACCGACAATTCGCCAAAGAAGAAAACTTCAAACAGCTTTACACCTACCAACGCAATGCGCACGATCACTTAGTTTATCCAACAGAGCCGACGCATTGCCGCAAGTGTCTAAAACCACTTAACACCACTAACCCGCAAACCTTCAACGTTTGCCCTAAATGTGAGACTTACTAA	MYEGEVKAQGLNDFLKNLEKSETFGALHPEVDFSELEVRTAANLKAPAIIEGEDIHRKMACAIFGLTHCDVREKHRQFAKEENFKQLYTYQRNAHDHLVYPTEPTHCRKCLKPLNTTNPQTFNVCPKCETY	putative DNA polymerase I [Vibrio phage vB_VcaS_HC]	89.3	1	3.1e-63	QCG76751.1	1.23564e-07	cl02626	DNA_pol_A superfamily	Family A polymerase primarily fills DNA gaps that arise during DNA repair, recombination and replication; DNA polymerase family A, 5'-3' polymerase domain. Family A polymerase functions primarily to fill DNA gaps that arise during DNA repair, recombination and replication. DNA-dependent DNA polymerases can be classified into six main groups based upon phylogenetic relationships with E. coli polym…		putative DNA polymerase I
ORF_111	61	76055	76240	+	ATGTGTAACACCCGAAGATATAGCCCGACAGTATCGGATAAGCGCGGCTTTAATGGTGAAGCTATGGAACAACGCCCGAACGGTAATTATGTTTTATGGTCAACGCACCATAATATGATCAACCACCTTCAACGCCGAATACGCCAACTTGAGAAGAAGCTAGCCAATGCGACGAAGAACCAGTAA	MCNTRRYSPTVSDKRGFNGEAMEQRPNGNYVLWSTHHNMINHLQRRIRQLEKKLANATKNQ	hypothetical protein [Vibrio phage D4]	98.36	1	1e-37	UHD87247.1						hypothetical protein
ORF_112	136	76221	76631	+	ATGCGACGAAGAACCAGTAACCCGCAAAAGCGAATGCAGCGAATGATCGCTAGGCAGGAAGCTAGAGAAGAAGCCCTACGCCTAGCCCGTTTAAGTATCGAAGAAGAAGTAGCCGCAGCACATGACTACATAAAAGAACTTGTGCCATTAATTGCACCGGGCGACCTTTTCACCTGTCGCGGCTACTATGGTGATTTGCTGATCTACAAAATAACGGGTATCCACGTTGACGCGCCGAGTGTAGAAGGACGCGTGCGCGTGCCAATGAGACAAACTAAAATAATGGTGAATTATTTGTTTTGTAATGTTGACAAAGGCGAGGAATATAGCCGACAATTCCCACTCAGCAAATTTTTATTTTTACCCGTGCACGGTAACACTTACCGACGCCGTGCCCTT…	MRRRTSNPQKRMQRMIARQEAREEALRLARLSIEEEVAAAHDYIKELVPLIAPGDLFTCRGYYGDLLIYKITGIHVDAPSVEGRVRVPMRQTKIMVNYLFCNVDKGEEYSRQFPLSKFLFLPVHGNTYRRRALRPL	hypothetical protein vBVcaS_HC111 [Vibrio phage vB_VcaS_HC]	94.1	1	5.8e-65	QCG76749.1						hypothetical protein
ORF_113	86	76642	76902	+	ATGATAAGCCCTTTTCAATTTGCCGCGCGCATTTGGTCACACCCTGACGAACACCACAACGCTAAACTAGCCGCTAGTCAAATAATGGATCTAGTCGTGGAACGTCAACCAGTGCCGCAACGATTATTCGACACCCTTGTAGAACATGTGCCCCTTTGCGGTATCTTCGACACGTTCGACGTACAAGAGTTTCAAGAGCAAATCGAGAAGGTCACACCAAAGCCGACCAAAACAGGCAAAAACTTTTCAATCAAGAGATAA	MISPFQFAARIWSHPDEHHNAKLAASQIMDLVVERQPVPQRLFDTLVEHVPLCGIFDTFDVQEFQEQIEKVTPKPTKTGKNFSIKR	hypothetical protein vBVcaS_HC110 [Vibrio phage vB_VcaS_HC]	100	1	4.4e-42	QCG76748.1						hypothetical protein
ORF_114	162	76909	77397	+	ATGACGATTACAGTTTTACAAACGTCGGCACTAAACGCGATATTAAACGCGAACAGCGCGACACAGACCGCCGCAGACGCAAACTTTATTAAAGCCCTTTCACCTAAAGAAGCCGAAGACCTTCAGCAAGCCGCAAAGCTTCTTATGTGCGTTAAAGAGTCGGTTTGGCAGCGTATGACAGCAGCAACGGAAGTAGAGCCAACGGAAGGCGTGAAGGTCGAAACAAGAGGACGCCGCGCGACTAGCGAAGAACTAGAAGACGCCGTAGACGACCGACGCGCTAAGACATACAACAAGCCCGAAGCAATGGTAAAGCTGAAGCAGTTTAACGAGCACCGACCTGTAGGATCGAAAATCAATTGCCCGGCATGTAGCAAGCAGATCACAAAGGCACGCTAC…	MTITVLQTSALNAILNANSATQTAADANFIKALSPKEAEDLQQAAKLLMCVKESVWQRMTAATEVEPTEGVKVETRGRRATSEELEDAVDDRRAKTYNKPEAMVKLKQFNEHRPVGSKINCPACSKQITKARYNTNFCSNKGAGNCKDAFYQATQGDRHKKG	hypothetical protein vBVcaS_HC109 [Vibrio phage vB_VcaS_HC]	99.4	1	2e-80	QCG76747.1						hypothetical protein
ORF_115	63	77401	77592	+	ATGGATAAACACCCGTACACCGACGACCAAACCGAGTATAACGGCAAGTGTCAAAAGTGCGCGCACGCTATATTTAACACGGATAGGGCAGGGCGTAAGATTTACCGGATCGGAAAGTGCAAGGCTAAAAACAAATATATTGTTTCTAGTAAAATTCCTAATTATACATGTAGCAAATACAAGAAGGGTTAA	MDKHPYTDDQTEYNGKCQKCAHAIFNTDRAGRKIYRIGKCKAKNKYIVSSKIPNYTCSKYKKG	hypothetical protein DDN52_14530 [Vibrio cholerae]	57.4	0.952381	1.8e-13	EGZ6889844.1						hypothetical protein
ORF_116	94	77595	77879	+	ATGCAAATCGAACTAATGGGGCAGCTTGTTAGCGTCGCCCCGGCATCACACGACGAAGTAGAACACAACGCGCATTACTTAGCGTTAGTGCAAGACACCAACCAAGAAAACTTAGAGGTAGTGGAAGCCGTGCGCGATAATTCCGGGGTTATGTATTTTCGTGCGGGGTATGAGGTAGAGATCCAACCCGAAGACGTAACACCCCTTGTTAAACTTGTCGGCGCGGAAATGCTAAAGCCCGACAGCAAAGAAACGCAAATGATCATCCAACAGCTAAGAGATTAA	MQIELMGQLVSVAPASHDEVEHNAHYLALVQDTNQENLEVVEAVRDNSGVMYFRAGYEVEIQPEDVTPLVKLVGAEMLKPDSKETQMIIQQLRD	hypothetical protein vBVcaS_HC108 [Vibrio phage vB_VcaS_HC]	96.8	1	5.3e-41	QCG76746.1						hypothetical protein
ORF_117	99	77885	78184	+	ATGAAAAAAGTAAACACTGAAGACCTATTAGCGCACACCGTTGTTATGTTAGTAACTAACCACGCGCCGCACATGAAATCTTGTGCCCTGATCCTACCCGGTAGCGAGCTAGACGAAGACGACGAAGATCAGTTATTCGCTTTGCTACCGGGTAATGAAGAACCTATGCCACTGGACGACGTAACAGTTTATAAAGTTGTCGAAAGCTTCGAGAAAACCGGGCTAATGACCGTTGACCAATTCGCACAGCTTCAGCGCGGCGAAGAAGTCGATGTAGATCCGCCGAAGTGCCCTTTCTAA	MKKVNTEDLLAHTVVMLVTNHAPHMKSCALILPGSELDEDDEDQLFALLPGNEEPMPLDDVTVYKVVESFEKTGLMTVDQFAQLQRGEEVDVDPPKCPF	hypothetical protein vBVcaS_HC107 [Vibrio phage vB_VcaS_HC]	96	1	5.2e-47	QCG76745.1						hypothetical protein
ORF_118	102	78269	78577	+	ATGAAATACGATCACGAATACGTTAACATCAATAACCCTTACCACGTTGTTAAATGGACTATCGACGGCGACTATCTAGAGATCGGCGGCGAATGTACCGAAGCGCAGTTAATTGCAATGAACAACTTAGACGACGTAGAAGGCTTCGTAATCGTAGACGAAAACACGAAGCGCGTTAGCGAAGAAGTACAACGCGAAGTCGACGCACTTGTGCGCCTTGGCGACCCTAAGCCCTTAGCAATCCGCACAGCTATAGTAAACAACGCCAAAAAGCACGACTCAGGCGCTTACGAGCTACACTACTTATAA	MKYDHEYVNINNPYHVVKWTIDGDYLEIGGECTEAQLIAMNNLDDVEGFVIVDENTKRVSEEVQREVDALVRLGDPKPLAIRTAIVNNAKKHDSGAYELHYL	hypothetical protein vBVcaS_HC106 [Vibrio phage vB_VcaS_HC]	95.1	1	2.6e-49	QCG76744.1						hypothetical protein
ORF_119	445	78629	79966	+	ATGTTAGACAAACTAAACCTACAGCCGATCGCGCCATTAGGAAGCGCACCAAGCTTGCGACAAGACGACCTATTGCCTGTTTGCTATGTCAAAGTTAGCAAAATGGGGCAAACCTTCTTAACCGATGAAGCCTTTTATAACTTCTTTCTTGAGGCGACGAAAAAGTATCTTAGTTCAGCGTCGTTAGCCACCTGTAAACAAGAAATCTGCATTCGACGCGATATTGAAAGCAATATAGTTGCCTTTAGCCTAGTAGGTGCAGACGGTGCGGCTAGTTCAGGGCGACCGTTTGGGATTGACCAACTAAATGCGCAAGAAGAAATAGCCGCGATCGGCATCAAAGCCGGGGCAAATATTCAGCTTTTCAAAGCAAGCGACTATACGCTAGTCGCACGAATC…	MLDKLNLQPIAPLGSAPSLRQDDLLPVCYVKVSKMGQTFLTDEAFYNFFLEATKKYLSSASLATCKQEICIRRDIESNIVAFSLVGADGAASSGRPFGIDQLNAQEEIAAIGIKAGANIQLFKASDYTLVARIGNEQLIEDPFKGFKNLLVTIGEACQRHSNELSEVSRSFERLTGRKPNCFGDSQLASIAARRILADARTVKGLQTTQQVSIPDDYRPILEAALELAVNGYTAQEKLPDRSPQCTADRIAFDKLIREVNLVYGTDIKPNETGARLNWQHGIAKSLRDQYFNYDEGTPKTNDAETTPCPSYVATTGNVIEDQYNFQPLEQVDATLFQLLQNAGFFVEKNECRRRTDIELPIEPSLLKAAIDEANLDTGIKSGALAVETARYYAKFVSKN…	hypothetical protein vBVcaS_HC105 [Vibrio phage vB_VcaS_HC]	94.8	1	2.4e-237	QCG76743.1						hypothetical protein
ORF_120	197	80012	80605	+	ATGTACGCAGCACAGCAACTTATTGAAGCCGAGCTAAACAAGCTTCGCGAGAAACGCAAGCAACTGAACGCACTAGCCGGGCAAACACAAAGCAACGAGATCCGCAAAGCCTACGTGCAAAGTGCCGACGCCCTGTTGCAACCTATCCAAGAGCTAGCCAACGCAGAACGAATAATAGACCTTGCGGGTCATATCGTGCGCTCTAACATTCCGTTGAAACCAATGTTACGCGAAGCAACAAACGCGATTTTCCCGGATTGGCAAGAGGGATCGCAACTATCAACCAAAGAGGCAACCACCAAGCATTTGCTAGATATTGGTCACGTTTGCGTATTATCTCGCGAAGGTAAAACGGTTGATTTTGGGGTTAACCTTATGTTGAAAGATTGGGTTAAGGCA…	MYAAQQLIEAELNKLREKRKQLNALAGQTQSNEIRKAYVQSADALLQPIQELANAERIIDLAGHIVRSNIPLKPMLREATNAIFPDWQEGSQLSTKEATTKHLLDIGHVCVLSREGKTVDFGVNLMLKDWVKARSEECRKAEDAACITPDPVDEAALIPNAEEVETEEDRIFQQKADAAHAAFLDDEVFERKLDQDL	hypothetical protein vBVcaS_HC104 [Vibrio phage vB_VcaS_HC]	99.5	1	6.6e-102	QCG76742.1						hypothetical protein
ORF_121	126	80616	80996	+	ATGGCAGGGCACGAAATGAAAGTAGGAATATTACCGGGCGGCGTCGCTATAGGTCGATTATTAGCGCGCGGGTTAGGCGAAAAGGTAGAGGTTGAATCTACCATGCCTAGCGAGTTCGACAAGTTGGCAAGGCATACCGCGAAGCACCACAGCACCGAAACGGTAGTAATACCGCGCCGCAGTGGTAAACGTACCCAAGCGGCACGCGAGCATTTAGCCAAAAGCGATGAAGTAACGCACTTGCTTAAACGCATTCGCAAGAACCAATATCGTAATGAACCTTGTTTTTGCGGTAGCGACAAGAAATTGAAGAAATGTTGTTTGCAGCTACCAGAACGCGAACTACGCTTAAACATCGTAATTCACATGCTAAGTAAGTAG	MAGHEMKVGILPGGVAIGRLLARGLGEKVEVESTMPSEFDKLARHTAKHHSTETVVIPRRSGKRTQAAREHLAKSDEVTHLLKRIRKNQYRNEPCFCGSDKKLKKCCLQLPERELRLNIVIHMLSK	VHS1120 protein [Vibrio phage 1]	82.5	1	1.7e-50	AEH21933.1	3.09396e-06	pfam02810	SEC-C	SEC-C motif; The SEC-C motif found in the C-terminus of the SecA protein, in the middle of some SWI2 ATPases and also solo in several proteins. The motif is predicted to chelate zinc with the CXC and C[HC] pairs that constitute the most conserved feature of the motif. It is predicted to be a potential nucleic acid binding domain.		hypothetical protein
ORF_122	56	81006	81176	+	ATGCGCATCACAAACGAACAGATCGCCGAGTTAAACAAAGAATTACCAAGCAACGCAACGAAGCGTTTTTATGTGTTGCGCGAAATGGGCTTCACCGTTCAACAAACCTTAGAGATCGTTAACCGAATCAAGGAAGCGCGCGAGAAACTACAAAAGAGGGATCAACAGTGA	MRITNEQIAELNKELPSNATKRFYVLREMGFTVQQTLEIVNRIKEAREKLQKRDQQ	hypothetical protein [Vibrio phage D4]	98.18	0.98	1e-29	UHD87257.1						hypothetical protein
ORF_123	154	81173	81637	+	GTGAGTCTTTGCATTAAACCTTCCGGGGAATGGTGCGCCGCATGTTGCATCGTTGTTTCCCTGTATAACTTCTATTCACATGCTGAACTGAAACGCCACCGTCGCGCGTTTAACAAGCGTGCAAAGCTAAGTATTGAATTAGGTATGTTAAGGGAGATCCCGCGACGCATTGCCAAGAAGCGCAACCGCTTTCTATTCGATAAGCTAAAAGCCGGGGGCGAGTTAAAGCGCTATCGTTTCTTCAAATGTGTTCACCATTCAAACGGCAAGTGCAACAACTATGACCACCGACCGCACATGTGTAGCGGTTATCCGTTTTACGGACTGAAGCCGCACGAATGGCTAACAAGTGAAAACTACAAGCGCGGGGCACAGTACGATCGCGAGTGCGGTTACTAT…	VSLCIKPSGEWCAACCIVVSLYNFYSHAELKRHRRAFNKRAKLSIELGMLREIPRRIAKKRNRFLFDKLKAGGELKRYRFFKCVHHSNGKCNNYDHRPHMCSGYPFYGLKPHEWLTSENYKRGAQYDRECGYYDPARIIKTFKLGEQEHAQTEQ	putative zinc- or iron-chelating domain containing protein [Vibrio phage vB_VcaS_HC]	97.4	1	2.6e-85	QCG76740.1						putative zinc- or iron-chelating domain containing protein
ORF_124	173	81618	82139	+	ATGCACAAACTGAACAATGATTTATTTTTCGTGCAGCCCGTCAATTATCTAAACACCGAAGGCGGCATAGCTTATGAAGCAATGACCGCCGAGTTTGGCGACGGGTACAATCGCATTAACACTACCTTATTTGACGACAAAGTAGGGATCTTGATTTTCCGCAACACGGATCTAGAACAGGGCGCGGCTTTTGACGTTGCCAACGGCGACACAGTGCCAAACCCTAAAGCGGGAGAGAACGCGATCGCGCTTAACTTCCACACGTTGCAAAGTATCGACGCGGTGATCGGTCGCCTACAATACATTCGCGAAGTGTATCTAGAGCGTGAAGAAGCGGCACGAAACAAACCCCTAGAAGCGGGCGACAAGTGCCCGACGGACGATTGCGAAGGCGAGTTA…	MHKLNNDLFFVQPVNYLNTEGGIAYEAMTAEFGDGYNRINTTLFDDKVGILIFRNTDLEQGAAFDVANGDTVPNPKAGENAIALNFHTLQSIDAVIGRLQYIREVYLEREEAARNKPLEAGDKCPTDDCEGELEHYPDECRCDVVPPPCTACTDAPLSCCVCGWTEEDGQGVI	hypothetical protein [Vibrio phage D4]	99.42	1	2e-124	UHD87259.1						hypothetical protein
ORF_125	83	82139	82390	+	ATGGCTTCCTTTCATAACCTAAAGGCAACGCGCCAATATATCACTAACGCATGGTTGAGCGCTTCGAAGTTAAACACCCCGGCAGGGAGACAATTAGCCGAAGAACTTAAACAGCTAATAGCAACCTTTGATCAGGAAGTGAACGACGCCGAGATCGAAGCAATTAAGGTAGCCAACCGAAAAGCGGTTGAACGTGATAAGAATCGCCGCGTTAGAAATTACCCTAAGTATGGCAACGGGGGCAACGATTAA	MASFHNLKATRQYITNAWLSASKLNTPAGRQLAEELKQLIATFDQEVNDAEIEAIKVANRKAVERDKNRRVRNYPKYGNGGND	VHS1123 protein [Vibrio phage 1]	76.8	0.987952	8e-25	AEH21936.1						hypothetical protein
ORF_126	59	82395	82574	+	ATGAACGACAACGAGCGAAAAGGGCTACCCGCCGACATTGATTTAGTTAGCACGGCAATAGCTAACCTAACCCGGAAGCCTGAAGACCTTAAACGACTAGAAGCGCTTCGAAGTTGTTTGATCCGCCTATGGGCACAAGTGGATAAACTAATATCACAGCGCAAAAGCGATTATACGTAA	MNDNERKGLPADIDLVSTAIANLTRKPEDLKRLEALRSCLIRLWAQVDKLISQRKSDYT	hypothetical protein vBVcaS_HC098 [Vibrio phage vB_VcaS_HC]	98.3	1	5.9e-22	QCG76737.1						hypothetical protein
