# Supplementary material for: Characterization of a Vibriophage Infecting Pathogenic Vibrio harveyi
Source: Int J Mol Sci. 2023 Nov 11;24(22):16202. doi: 10.3390/ijms242216202 (PMC10671443; doi:10.3390/ijms242216202)
Supplement: Supplementary file 1 [file ijms-24-16202-s001.zip › Table S2 The Edge-score of vB_VhaS_R21Y by vConTACT2 Compared with Related Phages in the ProkaryoticViralRefSeq207 Database and NCBI Nucleotide Database.xlsx]

## Sheet: Table S2
Node 1	Node 2	Edge-score
vB_VhaS_R21Y	vB_VcaS_HC	300
vB_VhaS_R21Y	Virtus	300
vB_VhaS_R21Y	1	300
vB_VpaS_sm030	vB_VpaS_VP-RY-9	300
vB_VpaS_sm030	vB_ValS_VA-RY-4	300
vB_VpaS_sm030	CAU_VPP01	300
vB_VpaS_sm030	29Fa.3	300
vB_VpaS_sm030	13VO501A	300
vB_VpaS_VP-RY-9	vB_ValS_VA-RY-4	300
vB_VpaS_VP-RY-9	CAU_VPP01	300
vB_VpaS_VP-RY-9	29Fa.3	300
vB_VpaS_VP-RY-9	13VO501A	300
vB_VhaS-a	vB_VhaS-VHB1	300
vB_VhaS-a	Vpas_PP24	300
vB_VhaS-a	Vibrio phage SIO-2	300
vB_VhaS-VHB1	Vpas_PP24	300
vB_VhaS-VHB1	Vibrio phage SIO-2	300
vB_VcaS_HC	Virtus	300
vB_VcaS_HC	1	300
vB_ValS_VA-RY-4	CAU_VPP01	300
vB_ValS_VA-RY-4	29Fa.3	300
vB_ValS_VA-RY-4	13VO501A	300
Vpas_PP24	Vibrio phage SIO-2	300
Virtus	1	300
CAU_VPP01	29Fa.3	300
CAU_VPP01	13VO501A	300
Ares1	1	300
Ares1	vB_ValS_PJ32	300
29Fa.3	13VO501A	300
1	vB_ValS_PJ32	299.869
vB_VcaS_HC	Ares1	295.7
Virtus	Ares1	292.661
vB_VcaS_HC	vB_ValS_PJ32	290.444
Virtus	vB_ValS_PJ32	287.484
Ares1	vB_VhaS_R21Y	285.406
vB_ValS_PJ32	vB_VhaS_R21Y	284.609
1.215.A._10N.222.54.F7	vB_ValS_PJ32	253.433
Ares1	1.215.A._10N.222.54.F7	249.873
vB_VcaS_HC	1.215.A._10N.222.54.F7	244.021
1.215.A._10N.222.54.F7	vB_VhaS_R21Y	242.92
Virtus	1.215.A._10N.222.54.F7	241.854
1	1.215.A._10N.222.54.F7	237.343
vB_VpaS_VP-RY-9	Vpas_PP24	157.288
vB_VhaS-VHB1	29Fa.3	154.29
Vpas_PP24	13VO501A	153.956
vB_VhaS-a	29Fa.3	153.272
vB_VhaS-VHB1	CAU_VPP01	152.007
Vpas_PP24	CAU_VPP01	151.34
29Fa.3	Vibrio phage SIO-2	151.313
vB_VhaS-a	CAU_VPP01	151.013
vB_VpaS_VP-RY-9	vB_VhaS-a	150.319
Vpas_PP24	29Fa.3	150.307
CAU_VPP01	Vibrio phage SIO-2	149.02
vB_VpaS_VP-RY-9	vB_VhaS-VHB1	148.011
vB_VhaS-a	vB_ValS_VA-RY-4	147.718
vB_VpaS_sm030	vB_VhaS-a	147.377
vB_VhaS-a	13VO501A	147.041
vB_VhaS-VHB1	vB_ValS_VA-RY-4	145.393
vB_VpaS_sm030	vB_VhaS-VHB1	145.061
vB_VpaS_VP-RY-9	Vibrio phage SIO-2	145.056
vB_ValS_VA-RY-4	Vpas_PP24	144.757
vB_VhaS-VHB1	13VO501A	144.733
vB_VpaS_sm030	Vpas_PP24	144.425
vB_VhaS-VHB1	Ares1	143.773
vB_VhaS-VHB1	vB_ValS_PJ32	143.461
vB_ValS_VA-RY-4	Vibrio phage SIO-2	142.437
vB_VpaS_sm030	Vibrio phage SIO-2	142.113
13VO501A	Vibrio phage SIO-2	141.792
Vpas_PP24	vB_VhaS_R21Y	141.615
Vpas_PP24	Virtus	141.031
Ares1	Vibrio phage SIO-2	140.856
vB_ValS_PJ32	Vibrio phage SIO-2	140.552
Vpas_PP24	Ares1	139.92
vB_VhaS-a	Ares1	139.616
Vpas_PP24	vB_ValS_PJ32	139.616
Vibrio phage SIO-2	vB_VhaS_R21Y	139.37
vB_VhaS-a	vB_ValS_PJ32	139.311
vB_VhaS-VHB1	vB_VhaS_R21Y	139.054
vB_VcaS_HC	Vpas_PP24	139.018
Virtus	Vibrio phage SIO-2	138.799
vB_VhaS-VHB1	Virtus	138.483
CAU_VPP01	1.215.A._10N.222.54.F7	138.164
vB_VpaS_VP-RY-9	1.215.A._10N.222.54.F7	137.551
13VO501A	1.215.A._10N.222.54.F7	137.551
vB_VcaS_HC	CAU_VPP01	137.385
vB_VhaS-VHB1	1.215.A._10N.222.54.F7	137.25
29Fa.3	1.215.A._10N.222.54.F7	137.25
29Fa.3	vB_ValS_PJ32	137.032
CAU_VPP01	vB_VhaS_R21Y	136.815
vB_VpaS_VP-RY-9	vB_VcaS_HC	136.757
vB_VcaS_HC	13VO501A	136.757
vB_VcaS_HC	Vibrio phage SIO-2	136.757
Vpas_PP24	1.215.A._10N.222.54.F7	136.659
vB_VhaS-VHB1	vB_VcaS_HC	136.449
vB_VhaS-a	1.215.A._10N.222.54.F7	136.369
Virtus	CAU_VPP01	136.258
vB_VpaS_VP-RY-9	vB_VhaS_R21Y	136.187
13VO501A	vB_VhaS_R21Y	136.187
vB_VpaS_VP-RY-9	Virtus	135.629
Virtus	13VO501A	135.629
CAU_VPP01	Ares1	135.055
vB_VhaS-VHB1	1	135.047
vB_VhaS-a	vB_VhaS_R21Y	134.976
vB_ValS_VA-RY-4	1.215.A._10N.222.54.F7	134.897
vB_ValS_VA-RY-4	vB_ValS_PJ32	134.765
CAU_VPP01	vB_ValS_PJ32	134.765
vB_VpaS_sm030	1.215.A._10N.222.54.F7	134.596
vB_VpaS_sm030	vB_ValS_PJ32	134.456
vB_VhaS-a	Virtus	134.419
1.215.A._10N.222.54.F7	Vibrio phage SIO-2	134.299
vB_VcaS_HC	vB_ValS_VA-RY-4	134.195
vB_VpaS_VP-RY-9	vB_ValS_PJ32	134.152
13VO501A	vB_ValS_PJ32	134.152
Ares1	29Fa.3	134.141
vB_VpaS_sm030	vB_VcaS_HC	133.887
vB_ValS_VA-RY-4	vB_VhaS_R21Y	133.638
vB_VpaS_sm030	vB_VhaS_R21Y	133.33
vB_VcaS_HC	29Fa.3	133.281
vB_ValS_VA-RY-4	Virtus	133.094
CAU_VPP01	1	132.827
vB_VpaS_sm030	Virtus	132.786
29Fa.3	vB_VhaS_R21Y	132.725
vB_VhaS-a	vB_VcaS_HC	132.401
1	Vibrio phage SIO-2	132.214
Virtus	29Fa.3	132.181
vB_ValS_VA-RY-4	Ares1	131.866
vB_VpaS_sm030	Ares1	131.565
Vpas_PP24	1	131.323
vB_VpaS_VP-RY-9	Ares1	131.268
Ares1	13VO501A	131.268
vB_VhaS-a	1	131.033
vB_ValS_VA-RY-4	1	129.691
vB_VpaS_sm030	1	129.39
vB_VpaS_VP-RY-9	1	129.093
1	13VO501A	129.093
29Fa.3	1	128.8
1.215.A._10N.222.54.F7	Stenotrophomonas phage vB_SmaS_DLP_5	32.3693
Ares1	Stenotrophomonas phage vB_SmaS_DLP_5	31.4386
vB_ValS_PJ32	Stenotrophomonas phage vB_SmaS_DLP_5	31.3504
vB_VcaS_HC	Stenotrophomonas phage vB_SmaS_DLP_5	31.1765
Stenotrophomonas phage vB_SmaS_DLP_5	vB_VhaS_R21Y	31.0057
Virtus	Stenotrophomonas phage vB_SmaS_DLP_5	30.838
1	Stenotrophomonas phage vB_SmaS_DLP_5	30.7552
vB_ValS_VA-RY-4	Stenotrophomonas phage vB_SmaS_DLP_5	29.662
CAU_VPP01	Stenotrophomonas phage vB_SmaS_DLP_5	29.662
vB_VpaS_sm030	Stenotrophomonas phage vB_SmaS_DLP_5	29.5741
vB_VpaS_VP-RY-9	Stenotrophomonas phage vB_SmaS_DLP_5	29.4871
13VO501A	Stenotrophomonas phage vB_SmaS_DLP_5	29.4871
29Fa.3	Stenotrophomonas phage vB_SmaS_DLP_5	29.401
vB_VhaS-VHB1	Stenotrophomonas phage vB_SmaS_DLP_5	27.2126
Vpas_PP24	Stenotrophomonas phage vB_SmaS_DLP_5	27.0517
vB_VhaS-a	Stenotrophomonas phage vB_SmaS_DLP_5	26.9723
Vibrio phage SIO-2	Stenotrophomonas phage vB_SmaS_DLP_5	25.1303
Rhizobium phage vB_RleS_L338C	Pseudomonas phage SM1	18.4973
Stenotrophomonas phage vB_SmaS_DLP_5	Pseudomonas phage SM1	14.0565
1.215.A._10N.222.54.F7	Rhizobium phage vB_RleS_L338C	12.0674
1.215.A._10N.222.54.F7	Pseudomonas phage SM1	12.0147
vB_ValS_VA-RY-4	Rhizobium phage vB_RleS_L338C	11.8006
CAU_VPP01	Rhizobium phage vB_RleS_L338C	11.8006
vB_ValS_VA-RY-4	Pseudomonas phage SM1	11.7688
CAU_VPP01	Pseudomonas phage SM1	11.7688
vB_VpaS_sm030	Rhizobium phage vB_RleS_L338C	11.7487
vB_VpaS_sm030	Pseudomonas phage SM1	11.721
vB_VpaS_VP-RY-9	Rhizobium phage vB_RleS_L338C	11.6974
13VO501A	Rhizobium phage vB_RleS_L338C	11.6974
vB_VpaS_VP-RY-9	Pseudomonas phage SM1	11.6737
13VO501A	Pseudomonas phage SM1	11.6737
vB_VhaS-VHB1	Rhizobium phage vB_RleS_L338C	11.6465
29Fa.3	Rhizobium phage vB_RleS_L338C	11.6465
vB_VhaS-VHB1	Pseudomonas phage SM1	11.6268
29Fa.3	Pseudomonas phage SM1	11.6268
Vpas_PP24	Rhizobium phage vB_RleS_L338C	11.5461
Ares1	Rhizobium phage vB_RleS_L338C	11.5461
Vpas_PP24	Pseudomonas phage SM1	11.5342
Ares1	Pseudomonas phage SM1	11.5342
vB_VhaS-a	Rhizobium phage vB_RleS_L338C	11.4966
vB_ValS_PJ32	Rhizobium phage vB_RleS_L338C	11.4966
vB_VhaS-a	Pseudomonas phage SM1	11.4886
vB_ValS_PJ32	Pseudomonas phage SM1	11.4886
vB_VcaS_HC	Rhizobium phage vB_RleS_L338C	11.399
vB_VcaS_HC	Pseudomonas phage SM1	11.3985
Pseudomonas phage SM1	vB_VhaS_R21Y	11.31
Rhizobium phage vB_RleS_L338C	vB_VhaS_R21Y	11.303
Virtus	Pseudomonas phage SM1	11.223
Virtus	Rhizobium phage vB_RleS_L338C	11.2087
1	Pseudomonas phage SM1	11.18
1	Rhizobium phage vB_RleS_L338C	11.1621
Stenotrophomonas phage vB_SmaS_DLP_5	Rhizobium phage vB_RleS_L338C	10.1884
Vibrio phage SIO-2	Rhizobium phage vB_RleS_L338C	9.86489
Vibrio phage SIO-2	Pseudomonas phage SM1	9.724
